# Supplementary material for: Heterogeneous plasticity of amygdala interneurons in associative learning and extinction
Source: Nat Commun. 2025 Nov 11;16:9926. doi: 10.1038/s41467-025-66122-y (PMC12614800; doi:10.1038/s41467-025-66122-y)
Supplement: Supplementary file 6 — Source Data [file 41467_2025_66122_MOESM6_ESM.xlsx]

## Sheet: Figure 2
Panel 2c					Panel 2e						Panel 2f					Panel 2h
AnimalID	CS+	CS–	US		AnimalID	CS+/US	CS–/US	CS+/CS–	CS+/CS–/US		Responsive cells (%)					Whitin-cluster mean distances (per cell)
710407	51.613	59.14	84.946		710407	44.086	51.613	29.032	26.882			Activated	Inhibited	NonResponsive		US	CS+	CS-
710408	49.367	63.291	69.62		710408	37.975	46.835	32.911	26.582		US	39.499	36.224	24.277		111.781	117.243	109.043
714326	53.571	67.857	76.786		714326	39.286	53.571	33.929	25		CS+	35.26	21.965	42.775		151.041	93.0175	139.134
714329	65.217	44.928	63.768		714329	39.13	31.884	27.536	18.841		CS–	32.755	27.36	39.884		90.2497	122.925	84.9287
822013	54.348	60.87	82.609		822013	50	54.348	41.304	39.13							99.4459	100.603	108.41
822014	75.676	59.459	78.378		822014	64.865	40.541	37.838	29.73		Responsive cells (n)					117.031	119.56	115.306
830968	61.404	61.404	68.421		830968	47.368	45.614	43.86	35.088			Activated	Inhibited	NonResponsive		105.962	110.152	110.752
879447	50	65.789	81.579		879447	39.474	50	34.211	26.316		US	205	188	126		120.523	161.753	96.3425
879448	63.636	63.636	79.545		879448	52.273	50	40.909	34.091		CS+	183	114	222		115.509	103.02	99.5363
											CS–	170	142	207		156.451	88.7783	113.914
																104.1	105.568	146.935
																91.1451	131.316	110.544
																167.067	99.6018	115.038
																105.749	160.357	96.8365
																125.11	118.31	133.622
																154.454	109.426	111.744
																109.251	106.373	149.42
																94.4059	113.097	105.222
																126.025	122.084	119.44
																107.077	164.184	106.831
																94.8196	99.7152	88.2118
																120.516	99.5065	100.865
																110.883	93.005	115.163
																109.623	115.405	89.3218
																96.9564	162.889	121.696
																103.248	137.12	122.591
																113.963	95.7947	108.309
																149.522	170.448	140.379
																116.928	143.568	98.5201
																117.625	95.4688	128.101
																104.166	88.4397	85.1812
																96.2946	143.159	139.746
																97.4847	134.007	101.211
																115.222	84.7266	103.41
																158.109	87.7709	128.238
																127.228	91.5091	96.2614
																93.8777	92.6181	96.8518
																132.597	98.6014	130.014
																131.237	129.352	88.9691
																99.2565	97.4133	114.195
																101.143	107.027	115.118
																166.42	87.4621	128.744
																138.92	100.774	97.4997
																98.6229	124.283	87.3225
																92.4904	128.099	104.175
																137.181	85.0344	92.9325
																86.0241	96.3817	105.123
																129.984	106.591	113.646
																109.348	107.249	117.409
																104.117	135.229	117.964
																118.966	160.811	107.648
																90.7873	131.78	137.851
																93.1842	113.437	114.611
																96.0049	124.182	98.9829
																115.467	106.782	87.5816
																123.348	120.471	112.063
																142.608	85.0797	125.364
																86.6094	148.299	160.002
																105.882	114.845	106.443
																127.623	126.893	89.1476
																97.7754	122.436	119.445
																109.408	109.741	102.688
																95.6407	93.8826	117.333
																124.586	102.482	131.311
																94.4263	116.392	110.831
																98.9201	89.4439	157.436
																112.845	142.958	102.944
																115.378	99.7403	119.965
																109.474	85.3027	111.531
																127.543	127.184	121.811
																90.8427	118.278	94.1855
																117.459	121.602	122.36
																124.47	100.026	89.1475
																126.902	109.924	98.4099
																88.237	119.32	103.761
																101.875	119.654	93.8893
																94.561	132.212	89.1384
																133.265	93.4181	102.113
																107.818	91.541	97.9595
																117.977	89.2822	112.596
																154.887	126.325	83.5298
																120.989	108.952	85.2171
																96.2395	101.289	135.453
																115.881	157.759	93.8943
																109.786	134.95	79.9767
																150.651	88.8104	130.257
																124.241	133.331	107.319
																123.4	131.459	116.65
																118.659	125.802	95.7287
																149.872	135.821	83.3478
																118.203	93.9125	86.4067
																136.911	129.004	106.163
																117.728	114.131	84.6369
																117.258	109.511	110.822
																126.703	110.718	102.272
																96.8309	98.4533	110.006
																107.727	123.577	93.0209
																103.906	141.288	101.175
																109.59	98.0055	96.9046
																96.9802	121.111	111.16
																106.058	106.666	108.315
																119.749	150.114	94.6228
																91.2236	107.062	133.755
																92.0355	89.6965	115.076
																132.696	94.6823	101.603
																86.5813	128.66	127.04
																99.7117	104.161	83.2133
																132.908	147.825	150.772
																121.5	93.2968	118.849
																111.985	88.2099	107.454
																125.217	100.934	111.688
																103.451	94.9583	104.011
																112.619	114.14	106.474
																134.346	122.138	109.776
																96.3983	131.185	105.935
																88.5831	156.284	144.083
																113.708	153.879	119.33
																100.948	103.95	102.605
																91.6725	124.782	163.047
																129.184	83.6342	94.0152
																115.794	100.621	92.051
																107.749	85.0833	87.0195
																131.282	117.552	97.4504
																109.924	122.471	96.3352
																104.271	124.622	85.8563
																110.579	123.983	88.2957
																108.949	93.6398	116.17
																146.425	98.8934	89.4391
																96.4526	90.3336	86.0783
																131.078	79.4357	116.763
																117.875	98.9232	100.62
																119.124	127.048	100.382
																90.5685	126.717	109.785
																122.717	114.685	90.9552
																109.828	82.1008	86.4364
																82.0422	95.6012	114.641
																107.849	93.5839	101.703
																155.766	131.556	152.653
																126.204	101.181	168.068
																100.714	83.7768	145.239
																83.9777	80.0026	146.784
																159.287	91.5292	93.9695
																105.962	78.7681	95.9389
																107.291	105.181	83.3876
																135.328	95.0088	99.8676
																97.487	86.0208	128.292
																112.982	118.32	81.588
																138.871	77.9778	84.7913
																154.87	112.586	114.766
																126.004	94.2509	105.668
																174.482	101.188	134.854
																89.741	91.2048	97.2771
																90.6455	93.8105	100.285
																84.1958	102.254	101.394
																95.8241	108.758	115.491
																94.611	105.723	112.227
																110.045	113.036	100.086
																85.184	107.031	92.0612
																84.9778	106.064	106.018
																151.107	84.9284	123.761
																133.769	84.1327	95.8521
																116.989	85.5252	98.9427
																87.9356	86.8172	110.734
																115.392	64.8141	88.007
																106.79	102.358	105.644
																118.479	77.8151	108.706
																102.445	85.4215	110.323
																99.5673	75.4057	104.987
																127.998	68.6567	80.4055
																89.5763	98.4611	114.844
																96.704	83.2482	99.7662
																111.015	122.281	95.5257
																95.4682	97.7813	113.778
																140.89	63.4312	117.809
																143.947	85.6118	93.5163
																101.837	87.205	100.114
																98.389	90.7316	74.6169
																81.8375	67.4827	91.7329
																112.53	79.7604	64.0358
																105.976	110.156	75.6168
																132.164	66.3404	103.834
																94.2159	68.7427	98.1487
																83.8066	114.46	82.0532
																120.495	74.1299	84.4669
																120.539	62.2233	74.7624
																109.97	146.615	96.4075
																92.1755	70.168	80.9796
																120.196	65.3612	97.1517
																131.073	85.4601	61.562
																84.3391	116.474	87.091
																120.559	102.025	100.317
																106.114	100.9	88.5359
																93.9753	83.0618	66.5432
																122.8	86.4934	78.0276
																80.6343	87.616	110.239
																122.086	98.5598	65.9055
																88.0843	80.1675	67.5108
																129.954	93.2113	70.7768
																95.0523	101.783	60.4012
																107.873	90.4206	64.0343
																112.045	110.662	147.073
																100.295	114.999	70.8412
																115.077	104.947	64.2886
																84.3549	114.037	109.557
																113.655	76.8338	112.299
																131.329	131.02	91.3916
																79.6253	124.898	80.4716
																80.7242	94.7533	132.428
																91.9824	111.939	87.1237
																106.714	87.9684	93.4505
																98.0757	111.213	80.2535
																90.1559	86.3374	116.953
																113.927	84.5399	111.92
																100.547	129.791	84.5954
																100.638	111.779	105.38
																92.5411	79.3068	112.882
																105.63	73.6378	115.055
																111.01	125.028	107.018
																112.82	121.418	126.931
																113.302	71.6712	88.1092
																89.2936	130.19	85.5425
																84.0008	76.392	84.8264
																75.6019	89.9575	83.6837
																85.3279	97.2568	122.171
																62.5806	109.299	80.6509
																64.8034	82.9764	120.141
																76.0576	68.0479	92.7395
																67.8368	83.0226	128.263
																103.126	109.771	69.5358
																98.5145	92.5725	79.9472
																111.628	100.872	125.376
																78.1131	89.9791	73.4885
																82.2536	101.063	94.6927
																84.1769	71.7425	106.629
																75.6288	71.5824	73.4743
																96.5797	101.687	73.3658
																91.8482	114.096	80.1112
																81.577	81.1685	106.956
																119.323	70.7825	95.8265
																73.7568	78.9254	66.5695
																96.4351	109.144	74.435
																62.6513	75.3511	86.6702
																127.755	73.5812	100.718
																85.9206	100.599	126.091
																100.832	91.9445	97.4921
																85.6188	124.533	71.1978
																84.0469	104.395	69.0121
																88.5057	89.2224	109.391
																67.2126	110.103	83.8686
																78.328	67.5808	76.3766
																66.1972	84.2615	73.0305
																68.0805	94.181	74.3596
																111.815	119.913	106.771
																71.6143	88.3833	130.29
																61.4657	108.153	88.3552
																65.2188	123.271	92.0615
																149.743	107.791	90.2097
																69.7274	91.7328	114.079
																71.9038	112.786	66.3309
																64.8712	91.518	81.0572
																85.8675	82.7048	100.496
																85.6795	99.3932	109.131
																113.097	115.399	80.1455
																103.355	92.0203	114.589
																98.6056	87.926	76.522
																84.5462	83.0302	102.739
																85.543	103.355	122.024
																99.3625	95.1345	134.487
																108.408	85.9571	93.341
																95.6743	79.387	82.4361
																90.7181	83.9073	112.039
																103.579	60.0866	138.745
																93.4808	129.094	111.074
																112.543	67.5606	125.093
																112.238	66.1106	87.3953
																110.513	66.6163	89.7943
																118.73	76.1373	101.479
																76.373	98.4397	83.7012
																127.363	97.5946	101.335
																129.796	60.373	114.782
																91.6835	64.78	82.2392
																115.826	67.2336	105.459
																86.6623	65.3935	99.023
																116.151	109.302	84.3613
																90.61	79.0862	91.0689
																84.0747	73.5066	80.1188
																84.7962	59.7154	111.355
																126.332	69.1453	60.3102
																78.0128	86.0063	60.6787
																75.3059	64.572	94.3621
																126.199	69.6424	94.8613
																90.8922	86.9134	53.2234
																123.323	91.7284	62.0419
																70.928	99.0099	59.7353
																79.4953	69.368	75.6354
																128.569	125.768	74.1973
																96.1522	79.6009	79.0669
																90.921	98.5257	60.6258
																93.9085		56.6637
																95.0696		68.7388
																108.654		86.7939
																79.8094		53.0895
																73.0664		60.5154
																109.392		91.0062
																98.9681		64.4321
																73.5108		56.6723
																91.8459		52.0821
																69.2256		52.9366
																77.7396		101.375
																111.181		65.9736
																91.9163		120.641
																103.08		79.5615
																112.042		95.6629
																80.665
																70.1482
																79.5194
																110.929
																77.3711
																73.2391
																90.4635
																125.35
																106.122
																94.0364
																87.2674
																109.607
																78.4387
																67.2804
																84.6869
																82.606
																121.66
																77.0788
																69.1757
																96.5059
																82.7519
																85.4766
																121.4
																72.3494
																80.7893
																98.3117
																149.556
																78.1717
																90.4094
																133.071
																115.012
																87.1901
																105.76
																76.9383
																98.7349
																82.8738
																73.5304
																92.5232
																93.7302
																84.7389
																88.3286
																110.558
																127.884
																88.1483
																74.817
																94.0835
																87.9096
																58.0381
																113.755
																60.5703
																65.6522
																69.6593
																77.1249
																86.6449
																95.3187
																56.1966
																68.3262
																94.9144
																60.8507
																98.9859
																80.0716
																74.2252
																81.1746
																57.8562
																78.9341
																58.8504
																76.8521
																95.9061
																58.6884
																62.2631
																100.494
																67.7117
																84.3578
																94.7064
																56.7531
																56.814
																108.474
																65.5214
																110.123
																89.0665
																99.0359

## Sheet: Figure 3
Panel 3e							Panel 3f							Panel 3g				Panel 3h
CellID	US1	US2	US3	US4	US5		CellID	US1	US2	US3	US4	US5		Response pattern	Cluster representation (%)	Cluster representation (n)		Responsive cells (%)
1	-0.589	-0.617	-0.843	-0.638	-0.668		1	-2.223	-1.744	-4.114	-2.871	-1.92		Activated stable	17.812	70		AnimalID	Activated stable	Activated down	Activated up	Inhibited stable	Inhibited up	US off	Else
2	-4.058	-2.252	-1.83	-1.863	-2.186		2	-16.974	-8.336	-7.172	-7.295	-9.074		Activated down	28.499	112		710407	20.253	22.785	12.658	17.722	15.19	8.861	2.532
3	-0.901	-0.211	0.018	-0.504	-0.475		3	-6.129	-1.493	-0.611	-2.067	-1.88		Activated up	9.16	36		710408	7.273	38.182	3.636	20	25.455	1.818	3.636
4	-1.832	-1.064	-1.366	-1.656	-1.654		4	-7.388	-4.361	-6.348	-6.087	-6.434		Inhibited stable	16.031	63		714326	32.558	11.628	11.628	9.302	20.93	11.628	2.326
5	0.708	0.087	0.386	0.092	0.318		5	14.439	-0.088	1.686	0.335	1.313		Inhibited up	18.575	73		714329	18.182	36.364	4.545	13.636	18.182	9.091	0
6	3.568	3.866	2.129	3.16	3.086		6	13.411	9.727	6.677	10.052	10.407		US off	7.125	28		822013	23.684	28.947	2.632	23.684	21.053	0	0
7	-0.005	1.416	2.404	1.288	1.851		7	-1.685	3.552	10.337	6.497	8.412		Else	2.799	11		822014	0	24.138	24.138	24.138	17.241	6.897	3.448
8	0.645	0.424	6.029	5.763	4.298		8	1.772	0.097	31.482	28.845	20.546						830968	28.205	35.897	2.564	15.385	10.256	7.692	0
9	-1.554	0.871	1.581	0.468	0.111		9	-9.501	-0.522	6.98	3.198	1.285						879447	16.129	19.355	6.452	6.452	32.258	12.903	6.452
10	-0.491	2.612	1.276	1.264	1.002		10	-2.97	4.779	6.674	5.567	5.74						879448	8.571	40	17.143	11.429	8.571	5.714	8.571
11	-1.203	-0.05	0.03	-1.396	-0.451		11	-5.297	6.203	-0.239	-6.241	-2.351
12	3.102	0.056	-0.705	0.777	-1.556		12	16.744	4.497	-3.251	4.369	-6.006
13	-0.611	-0.626	-1.192	-1.072	-2.334		13	-3.684	-2.68	-4.376	-3.11	-9.371
14	6.531	1.426	-0.071	0.439	-0.692		14	25.017	8.137	1.033	4.767	-3.161
15	-0.88	-0.681	-0.765	1.748	-0.826		15	-4.431	-1.577	-2.811	7.369	-3.324
16	-1.353	-0.287	-0.417	0.051	-0.286		16	-5.754	0.33	-1.352	0.098	-0.806
17	-0.119	0.598	2.124	1.646	1.106		17	-1.564	2.94	10.479	7.682	5.551
18	2.61	3.363	4.037	0.623	0.167		18	19.37	25.804	18.92	8.74	2.353
19	-0.086	-1.117	-0.088	-0.154	-0.19		19	0.5	-4.135	-0.557	-0.744	-0.776
20	-0.268	0.991	0.096	-1.959	-0.517		20	-5.594	1.72	-0.545	-9.806	-2.67
21	1.531	2.339	1.262	1.888	2.417		21	3.558	5.754	3.062	4.175	6.107
22	1.069	-0.258	-0.305	-0.465	-0.236		22	-0.201	1.941	0.13	2.351	0.954
23	1.35	1.195	0.521	0.969	0.133		23	4.221	4.442	0.79	2.863	-0.501
24	-0.244	-0.223	-0.15	2.15	1.008		24	-1.295	-0.798	-0.569	8.686	2.405
25	2.64	0.3	1.489	1.408	0.916		25	19.955	0.262	5.74	4.526	3.267
26	-0.381	-0.329	-0.171	-0.811	-0.3		26	-1.91	-0.433	-0.558	-3.158	-0.95
27	1.56	2.075	1.336	5.843	1.879		27	7.047	9.342	4.354	24.112	7.988
28	-0.75	14.718	-0.583	-1.178	-0.641		28	-1.793	54.675	-2.008	-2.58	-1.384
29	2.415	1.213	0.864	0.748	2.343		29	9.795	4.591	3.676	3.505	8.173
30	4.112	2.718	1.904	1.368	2.275		30	9.645	5.394	7.355	4.798	7.426
31	7.222	7.667	7.845	7.78	7.84		31	26.809	29.123	28.135	25.495	26.906
32	5.724	5.288	6.475	5.964	6.333		32	24.775	20.179	26.009	20.963	22.86
33	0.869	2.649	-0.063	0.152	0.398		33	13.179	19.491	2.321	3.735	3.168
34	-1.918	0.314	-0.963	-0.194	0.713		34	-11.605	-1.489	-1.908	0.151	3.365
35	-0.661	-0.09	-0.623	-0.35	-0.034		35	-3.398	-0.586	-2.735	-2.026	-0.631
36	3.899	3.629	3.986	3.175	3.577		36	15.17	12.509	16.47	10.756	12.136
37	-0.442	-1.041	-0.927	-1.319	-0.759		37	-1.344	6.641	-3.641	-5.251	-3.097
38	0.026	0.835	0.812	0.707	1.023		38	9.592	1.857	3.121	4.154	4.24
39	-3.724	-3.166	-0.755	-2.44	-2.102		39	-14.614	-11.002	-3.587	-8.246	-9.338
40	-4.178	-1.837	-1.812	-2.11	-1.929		40	3.541	-7.675	-8.298	-9.381	-7.751
41	-2.09	-1.199	-1.243	-0.556	-1.01		41	-8.954	-4.648	-5.549	-1.992	-4.557
42	-0.499	-0.819	0.021	-1.886	0.601		42	-5.305	-3.272	-0.784	-8.297	1.909
43	-1.053	0.935	0.648	-0.349	-0.491		43	-7.365	2.346	2.014	-2.705	-2.648
44	-1.453	0.057	-0.225	-0.249	0.094		44	-6.643	0.51	-1.013	-1.227	0.275
45	4.371	2.457	1.924	2.509	1.657		45	15.784	3.88	8.133	9.246	5.024
46	-2.464	-1.132	0.09	-0.905	-0.501		46	-11.401	-1.695	1.071	-3.162	-1.936
47	4.557	3.589	3.812	3.527	3.764		47	20.891	13.932	11.712	12.119	11.631
48	3.879	1.457	1.658	3.27	1.171		48	13.872	7.653	6.14	13.639	5.031
49	3.152	4.085	3.615	3.338	2.851		49	11.413	17.428	12.748	16.248	11.386
50	-0.416	0.026	-1.709	-2.185	-0.774		50	-2.441	1.237	-8.162	-10.292	-4.147
51	-0.42	0.759	0.726	-1.77	-0.04		51	-3.415	2.133	4.373	-7.839	1.924
52	-2.178	-2.519	-1.399	-0.922	-1.374		52	-8.15	-8.764	-5.298	-2.863	-5.592
53	-1.549	-0.459	-0.198	-2.239	-1.885		53	-4.297	-1.973	-0.817	-7.955	-5.682
54	2.251	5.399	3.091	3.757	3.376		54	20.781	16.181	10.397	15.863	15.082
55	4.46	7.809	7.087	5.65	6.76		55	15.192	26.657	24.527	19.003	23.996
56	-1.183	-1.671	-1.533	-1.628	-1.673		56	-5.24	-6.903	-5.425	-3.105	-5.791
57	-0.998	-2.953	-1.744	-1.348	-1.739		57	0.6	-10.457	-6.338	-4.409	-5.7
58	1.823	2.524	1.903	1.707	2.138		58	8.419	10.992	9.042	9.042	9.018
59	0.007	1.943	0.771	1.483	1.698		59	-1.059	10.283	1.475	7.486	7.039
60	-0.833	-1.612	-2.627	-1.361	-1.731		60	-4.724	-7.184	-13.236	-7.614	-7.468
61	2.731	0.797	2.534	1.558	1.485		61	14.76	2.785	7.624	5.121	5.928
62	0.144	-0.121	1.537	1.649	1.073		62	-3.312	-1.576	7.359	7.166	3.855
63	0.471	-0.042	-1.035	-0.435	-1.23		63	4.283	3.065	-3.355	-1.908	-4.525
64	-0.407	-0.553	-0.413	0.835	0.038		64	-1.57	-1.944	-1.314	3.078	-0.629
65	0.14	3.864	4.255	1.18	2.63		65	-2.77	10.93	12.604	1.804	7.567
66	-1.352	-2.631	-3.278	-2.693	-3.915		66	-2.167	-7.31	-11.175	-8.342	-14.742
67	4.604	-1.587	1.652	1.086	0.75		67	15.038	-5.978	7.966	4.58	5.005
68	3.268	-0.649	-1.185	-1.294	-1.033		68	16.312	-1.265	-4.194	-4.905	-3.924
69	-1.07	-1.76	-0.959	-1.032	-1.043		69	-3.74	-4.62	-3.846	-3.937	-3.995
70	-0.509	1.395	-0.438	-1.436	-0.151		70	-1.637	2.812	1.565	-4.295	2.996
71	-0.774	-0.986	-2.615	-1.25	-0.792		71	-3.07	-0.774	-12.112	-5.325	-4.034
72	-3.237	-3.499	-1.565	-0.479	-1.643		72	-6.755	-8.706	-3.597	1.642	-4.307
73	6.204	6.239	-0.347	0.707	1.385		73	19.896	13.741	-6.489	-1.896	1.394
74	-0.799	-0.671	1.284	0.085	0.759		74	-2.105	1.835	4.264	0.245	4.864
75	3.633	2.806	1.505	2.344	1.386		75	10.165	7.624	7.719	9.348	5.663
76	-1.095	-1.868	-1.369	-1.367	-0.474		76	-1.253	-6.007	-4.535	-5.72	-2.186
77	-0.864	-0.122	-1.215	-0.221	-0.481		77	-3.94	-2.404	-6.009	-2.465	-2.234
78	-3.467	-1.279	-1.327	-2.245	-1.135		78	-15.902	-6.971	-3.218	-8.683	-3.839
79	1.901	1.391	0.723	0.52	1.242		79	10.549	5.561	3.736	5.047	7.346
80	-1.291	-1.277	-0.708	-0.896	0.063		80	-3.794	-3.708	-3.371	-3.4	-0.572
81	6.776	6.215	3.772	2.838	3.646		81	15.804	15.595	12.883	14.274	11.546
82	-4.309	-2.165	-2.105	-2.047	-2.765		82	-18.415	-8.16	-8.583	-8.392	-9.757
83	-1.479	1.595	1.227	1.765	1.758		83	-13.988	-0.695	4.495	5.205	5.971
84	2.545	-0.001	1.215	0.409	0.89		84	10.622	3.328	7.67	6.764	5.16
85	3.502	1.378	0.979	1.874	-0.415		85	12.061	8.385	3.472	6.414	0.216
86	-1.861	-1.995	-1.424	-2.475	-1.985		86	-6.796	-7.912	-3.35	-10.083	-5.12
87	-1.823	-1.347	-1.088	-1.412	-0.523		87	0.271	0.613	-3.94	-4.126	-1.75
88	0.533	1.018	1.477	1.018	2.482		88	-2.366	2.522	4.502	3.129	8.471
89	4.46	1.307	0.331	0.37	-0.506		89	15.344	4.105	1.324	0.352	-1.2
90	0.711	0.753	-1.315	-0.114	-0.854		90	1.446	-3.64	-6.996	-2.662	-5.972
91	2.788	2.667	2.062	1.558	1.28		91	7.647	8.563	8.35	3.934	5.137
92	-1.82	-0.942	-0.081	-0.381	0.13		92	-8.242	-5.385	-0.172	-0.852	0.711
93	-0.246	-1.595	-1.156	-0.739	-0.763		93	-7.861	-2.114	-4.317	-1.661	-3.522
94	0.08	0.625	0.607	1.96	0.54		94	2.244	2.81	2.577	2.41	2.213
95	-3.851	-3.38	-2.722	-3.464	-3.184		95	-15.943	-10.984	-9.75	-9.908	-12.801
96	-4.456	-2.273	-2.752	-3.31	-4.095		96	-17.232	-8.315	-9.602	-13.933	-14.481
97	-1.204	0.146	1.945	-0.689	0.569		97	-6.927	-0.255	8.114	-3.652	5.357
98	-2.063	-1.697	-1.729	-2.818	-2.49		98	-12.829	-8.115	-6.288	-9.568	-9.932
99	-2.352	-2.591	-2.883	-3.645	-2.919		99	-10.191	-9.465	-9.752	-12.759	-10.563
100	-7.802	-4.43	-1.232	-0.12	-0.105		100	-29.386	-16.44	-5.982	-1.267	-2.329
101	-1.506	-1.797	-1.555	-4.234	-1.58		101	-6.425	-6.05	-6.191	-10.149	-5.464
102	3.67	9.704	0.773	2.119	0.741		102	11.422	38.499	4.584	9.106	1.47
103	-5.273	-3.474	-1.784	-3.809	-2.834		103	-21.829	-13.284	-7.128	-13.939	-9.255
104	-2.177	-1.399	0.122	1.054	-0.217		104	-6.684	-5.301	1.14	1.665	-0.079
105	-1.916	-1.342	-0.506	0.556	-0.707		105	-6.287	-5.58	-2.011	-0.468	-2.424
106	-0.095	-0.185	-0.123	-0.117	-1.067		106	-0.74	-0.431	-0.432	-0.469	-3.731
107	-0.133	-0.145	-1.772	-0.441	-1.432		107	-0.655	1.147	-6.733	0.108	-4.234
108	1.184	-1.02	-0.303	-0.334	-2.412		108	10.338	1.717	3.847	-2.482	-6.239
109	7.704	0.152	0.409	0.097	0.022		109	30.541	-0.152	0.599	0.304	-0.38
110	-1.641	-2.982	-2.882	-3.399	-2.417		110	-7.292	-12.836	-9.068	-13.03	-9.26
111	3.633	3.495	2.619	3.457	2.203		111	15.252	8.777	6.753	14.206	4.931
112	-3.419	-3.895	-0.781	-0.18	0.047		112	-12.229	-14.295	-2.78	-2.005	0.29
113	-0.976	-2.581	-1.792	-1.48	-2.051		113	-1.896	-7.094	-3.773	-5.862	-6.971
114	0.654	0.204	-0.504	-0.39	-0.112		114	2.91	0.379	-2.459	-1.949	-0.343
115	-4.904	-3.321	-1.766	-4.094	-2.541		115	-16.674	-12.343	-7.852	-13.68	-8.369
116	-3.387	-2.471	-3.478	-1.3	-2.651		116	-14.621	-8.938	-13.21	-4.234	-9.931
117	-0.115	-0.454	-0.621	0.296	-0.2		117	0.044	-2.041	-2.809	0.66	-0.839
118	-2.405	-1.542	-2.436	-1.749	-1.677		118	-9.944	-5.964	-10.373	-5.456	-7.096
119	6.095	5.766	1.785	0.8	0.873		119	25.921	23.936	6.974	2.613	3.16
120	-0.749	-0.047	0.455	-2.364	-0.885		120	-1.151	-0.409	-0.671	-7.624	-4.103
121	11.144	8.557	6.159	5.611	6.362		121	40.269	31.549	22.294	20.701	21.84
122	4.851	5.542	0.858	-2.095	-0.833		122	11.887	16.488	1.142	-2.928	-5.865
123	-4.612	-2.624	-0.749	-1.994	-1.324		123	-15.184	-12.52	-4.562	-8.373	-7.667
124	-0.497	-0.543	-0.464	-0.143	0.283		124	-1.992	-1.728	-2.515	1.625	1.314
125	8.037	8.872	4.547	6.655	2.456		125	24.39	32.135	18.019	22.313	8.356
126	3.191	1.353	1.329	0.937	1.156		126	16.737	5.212	5.094	3.632	3.155
127	0.708	1.416	0.813	2.56	2.199		127	1.728	5.211	1.901	8.765	9.612
128	0.91	-1.15	0.501	2.15	1.637		128	10.307	-2.545	1.483	7.012	5.098
129	0.605	2.139	-1.602	0.369	-1.96		129	-4.893	6.057	-5.517	0.861	-7.632
130	-1.4	-1.297	-0.999	-1.385	-1.708		130	-5.479	-4.235	-2.769	-4.443	-5.712
131	4.278	3.571	1.444	1.911	2.462		131	20.725	12.792	3.607	8.131	9.311
132	-4.257	-2.139	-0.274	-1.183	-0.783		132	-16.321	-7.175	-1.302	-6.426	-2.618
133	-1.827	-0.374	-0.418	-0.402	-3.415		133	-8.277	-2.13	-3.815	1.256	-11.355
134	3.727	4.345	2.542	1.124	1.72		134	18.208	15.17	6.939	4.27	4.977
135	-5.585	-4.393	-2.978	-2.414	-2.481		135	-20.234	-16.088	-10.24	-6.938	-9.164
136	-1.024	-0.929	-0.026	1.999	1.321		136	-4.367	-3.259	-0.025	7.253	1.718
137	4.688	4.676	4.542	3.976	4.139		137	19.145	21.188	17.108	14.86	17.888
138	4.283	4.085	1.695	3.552	2.5		138	18.883	16.592	5.093	12.025	8.011
139	-0.422	1.499	0.611	-0.074	0.363		139	-1.436	4.755	1.812	-0.381	1.411
140	2.275	0.555	-1.075	-0.65	-0.174		140	3.319	0.386	-6.331	-5.788	0.873
141	-3.476	-2.423	-1.992	-2.687	-2.526		141	-15.529	-8.395	-7.137	-7.89	-10.15
142	7.045	5.792	2.362	1.967	-0.385		142	23.498	21.041	10.158	7.333	-1.157
143	0.74	-1.07	0.649	-0.007	0.508		143	4.783	-3.661	2.805	0.405	2.725
144	2.706	0.954	0.305	-0.276	-0.205		144	9.806	5.083	2.253	0.541	-0.913
145	0.924	-0.352	2.771	2.333	-0.146		145	7.85	1.973	11.032	7.401	-0.699
146	0.683	-0.09	-1.266	-1.539	-1.281		146	-2.918	-1.363	-5.02	-4.491	-6.418
147	-2.908	-2.842	-1.188	-2.808	-1.15		147	-11.224	-10.8	-3.811	-9.084	-4.54
148	3.643	3.454	2.698	1.477	2.33		148	14.291	9.781	9.806	8.031	7.205
149	-0.393	0.097	0.777	2.73	1.73		149	0.016	0.476	7.354	9.061	5.699
150	-3.322	-2.4	-0.833	-0.577	-0.102		150	-11.176	-8.623	1.503	-2.463	-0.979
151	-0.204	-0.007	-2.577	2.212	-0.482		151	-0.938	1.021	-10.394	6.334	-1.725
152	1.584	1.88	2.686	1.707	2.116		152	3.716	6.965	7.403	9.485	6.946
153	0.666	0.99	-0.008	-0.601	0.269		153	3.427	4.302	0.81	-0.799	0.885
154	0.192	-1.399	0.027	0.507	1.115		154	0.44	-6.906	-0.701	1.591	4.406
155	0.266	0.307	3.32	0.148	3.227		155	1.028	1.052	14.04	0.215	14.365
156	10.509	7.762	1.015	3.402	0.781		156	33.214	22.817	1.959	10.044	-0.233
157	0.129	-0.346	-1.288	1.16	0.617		157	-1.342	-2.28	-5.193	3.829	1.711
158	1.379	-0.33	0.627	1.237	1.053		158	5.685	-1.92	1.659	4.864	3.223
159	1.752	0.02	-0.083	-0.688	-1.279		159	6.882	2.993	-0.244	0.978	-3.832
160	4.451	-0.415	-1.043	2.581	2.715		160	18.555	-2.431	-6.172	8.544	8.585
161	4.809	2.15	1.668	1.836	2.123		161	19.146	11.651	4.585	12.179	5.654
162	1.787	0.902	1.182	2.242	2.451		162	8.963	4.221	5.803	10.962	9.966
163	-2.468	-2.636	-1.198	-2.804	-2.711		163	-9.161	-9.702	-2.643	-13.283	-8.499
164	3.67	1.972	-0.248	2.232	1.721		164	14.851	6.808	-1.486	5.466	6.714
165	-3.534	-2.693	-2.949	-2.254	-2.935		165	-12.722	-10.386	-10.38	-10.627	-9.951
166	3.428	1.02	2.147	0.808	0.983		166	14.893	2.666	4.44	4.697	2.472
167	3.989	-0.787	-1.242	-0.578	-0.722		167	14.411	-4.859	-4.552	-2.612	-3.526
168	0.959	-0.224	0.586	0.076	1.578		168	3.552	-0.464	1.502	3.071	5.016
169	2.961	2.016	1.944	2.422	1.474		169	12.948	8.16	3.783	9.65	4.226
170	3.148	1.715	1.524	1.009	0.403		170	13.49	6.108	5.32	4.441	3.318
171	-2.238	-0.188	-1.238	-3.135	-0.525		171	-1.554	1.453	-4.587	-9.519	-0.726
172	-0.556	-0.187	-0.038	1.583	0.181		172	-2.106	-0.586	-0.44	8.244	0.818
173	1.439	1.675	0.657	0.6	2.193		173	7.735	6.015	3.601	2.175	6.008
174	-4.167	-2.673	-0.982	-2.543	-0.029		174	-16.14	-9.735	-3.677	-9.102	-0.542
175	-4.197	-1.51	-1.891	-1.817	-2.282		175	-17.492	-5.555	-5.17	-5.45	-8.463
176	-0.206	-0.167	0.4	1.51	0.529		176	-0.11	0.097	1.986	8.534	4.153
177	-1.338	-0.219	0.352	0.273	0.693		177	-6.213	-0.377	2.086	0.839	3.709
178	3.163	4.367	3.41	2.517	3.579		178	12.541	21.337	14.37	8.868	16.262
179	1.737	-0.791	1.634	1.005	3.363		179	9.388	-1.201	9.128	5.949	12.597
180	-1.178	-1.091	-0.223	-0.248	-0.091		180	-5.434	-4.282	1.264	-1.923	1.642
181	-2.884	-1.081	-1.871	-1.163	-1.262		181	-11.424	-5.519	-8.105	-3.874	-3.598
182	3.511	4.333	4.955	5.327	4.504		182	12.478	15.046	15.957	15.164	15.395
183	4.062	4.072	3.485	3.421	4.088		183	13.214	14.068	11.031	12.19	14.943
184	-2.293	-0.43	-0.135	0.367	0.149		184	-6.116	-1.554	-1.631	1.336	3.807
185	-3.53	-3.304	-3.7	-1.495	-3.209		185	-15.379	-13.823	-16.253	-6.976	-14.076
186	-1.189	-0.508	-0.216	0.204	0.67		186	-4.841	-1.971	-1.195	0.429	2.096
187	5.573	7.276	7.484	6.82	7.358		187	20.389	22.716	26.405	21.999	24.962
188	2.813	5.335	2.919	-0.028	0.015		188	6.475	15.191	6.134	-0.621	-1.069
189	0.985	-1.562	-0.454	1.04	-0.736		189	9.856	-2.282	1.944	6.778	-0.858
190	6.859	5.932	0.899	0.099	-0.166		190	33.558	33.262	1.743	0.191	-0.939
191	-0.619	-0.647	-1.262	-0.215	-0.533		191	-0.831	-1.804	-5.103	-0.82	-1.794
192	-1.258	-0.761	-0.157	0.186	0.808		192	-7.89	-8.03	-3.453	-0.425	2.691
193	-1.782	-0.81	-0.51	-0.447	-0.298		193	-4.477	-2.537	-1.724	-1.601	-0.924
194	4.308	1.095	3.96	0.781	0.724		194	15.435	3.371	16.361	4.374	5.313
195	5.447	12.228	4.32	1.388	1.843		195	19.634	47.267	18.909	5.161	8.417
196	-2.136	-1.513	-0.61	-0.587	-0.686		196	-8.077	-7.253	-3.881	-2.817	-2.458
197	-0.782	0.912	1.314	0.559	0.892		197	-2.069	4.14	6.318	2.966	4.082
198	3.209	3.049	0.24	3.035	-0.125		198	12.151	11.324	0.533	12.91	-0.623
199	2.054	2.086	6.261	3.482	3.465		199	9.343	8.165	24.3	12.384	16.352
200	4.592	3.563	3.69	5.15	3.68		200	13.041	11.017	11.085	15.873	9.761
201	-1.035	1.049	0.282	-0.483	-0.109		201	-5.95	2.587	0.628	-1.958	0.569
202	3.614	3.565	2.493	0.615	4.575		202	16.831	15.37	14.537	3.183	16.792
203	-2.396	-1.381	-0.806	-0.377	-0.391		203	-9.608	-4.503	-3.558	-0.861	-1.832
204	-1.557	-1.985	-1.287	-1.15	-1.623		204	-5.907	-7.199	-3.779	-3.789	-5.021
205	0.296	0.265	1.118	1.501	1.142		205	1.041	2.214	5.222	7.579	5.366
206	0.072	0.632	-0.543	-0.412	-0.282		206	-1.32	1.972	-1.098	-1.48	-0.026
207	0.752	-1.61	-0.765	-2.431	-0.289		207	5.184	-4.743	-1.522	-8.07	1.64
208	2.313	2.294	-0.788	1.538	-1.413		208	5.368	7.462	-4.963	5.766	-6.15
209	4.613	4.371	4.809	2.255	2.563		209	18.145	15.879	17.682	7.329	9.571
210	-5.15	-3.48	-4.672	-3.279	-3.333		210	-19.226	-11.173	-16.417	-11.968	-12.114
211	1.42	1.867	-0.95	-0.392	-0.383		211	5.122	16.414	1.131	0.427	-1.039
212	8.013	6.035	7.355	1.498	6.123		212	27.153	20.324	24.678	5.912	20.731
213	3.963	2.837	1.388	1.55	1.649		213	14.291	7.889	6.962	5.378	8.373
214	-2.347	-1.486	-0.705	0.063	-0.276		214	-9.575	-6.648	-3.192	-1.004	-0.561
215	2.955	7.248	4.344	4.067	3.824		215	14.985	29.971	18.231	14.113	14.004
216	0.147	0.048	-0.098	0.104	1.489		216	7.152	2.426	1.727	1.755	6.023
217	8.66	0.925	0.277	0.487	-0.352		217	31.599	4.682	1.626	2.334	-0.859
218	4.946	0.513	-0.033	-0.671	-0.103		218	17.269	4.419	0.932	-2.534	0.308
219	0.564	-1.459	-0.769	-1.213	-1.581		219	3.451	-5.457	-2.923	-4.059	-3.798
220	0.199	-2.256	-0.813	-1.17	0.179		220	-2.442	-10.951	-6.583	-2.886	0.802
221	-0.372	2.172	3.524	4.726	3.253		221	-1.185	9.675	9.393	14.633	7.012
222	1.54	0.532	1.8	0.836	0.397		222	2.181	-0.096	4.505	2.953	0.444
223	-0.952	0.562	0.604	2.12	2.351		223	-4.922	-1.224	0.792	4.197	5.452
224	-1.882	-1.893	-0.218	-1.016	-0.049		224	-9.405	-8.551	-1.223	-4.976	-1.301
225	-2.251	-1.968	-1.516	-0.142	-0.02		225	-8.547	-7.016	-4.595	-1.034	2.454
226	-2.405	-1.673	-0.501	-0.188	-0.216		226	-5.456	-5.42	-1.713	-0.127	1.88
227	4.199	4.593	3.32	4.771	0.076		227	12.649	11.374	6.83	14.134	0.028
228	-1.619	-1.944	0.12	-0.637	0.601		228	-6.987	-7.372	0.983	-3.491	4.35
229	2.495	1.006	1.373	3.197	2.083		229	8.347	3.399	3.892	12.043	6.288
230	2.882	12.999	3.932	11.104	2.734		230	12.578	41.745	14.832	39.571	8.751
231	-0.391	-1.767	-1.653	0.7	-0.88		231	-2.133	-5.526	-5.833	4.108	-1.619
232	14.225	0.164	-0.29	0.491	0.398		232	35.711	30.334	-1.506	1.797	1.675
233	-0.276	-0.166	-0.173	-0.094	0.07		233	-1.087	-0.902	-0.709	-0.501	0.285
234	0.16	-0.223	0.475	1.276	0.302		234	2.319	-0.133	2.979	6.185	2.252
235	-1.912	1.837	0.227	-0.747	-0.476		235	-1.733	18.604	13.092	1.538	-0.158
236	-2.615	-3.279	-2.629	-2.144	-1.303		236	-11.587	-12.119	-11.683	-9.869	-6.745
237	0.715	-0.55	-1.229	-0.625	-0.215		237	1.067	-3.548	-5.991	-2.273	-0.642
238	-2.607	-1.109	-1.838	-3.408	-2.197		238	-7.652	-2.999	-4.198	-9.797	-5.764
239	-0.381	-1.092	-0.585	0.499	0.267		239	-2.243	-3.289	-3.029	3.062	0.398
240	1.777	1.328	7.874	8.265	9.866		240	6.314	3.777	28.385	29.913	37.697
241	0.703	0.029	0.195	0.237	0.066		241	3.079	-0.073	0.194	0.872	0.407
242	10.839	0.249	-1.16	-0.113	11.823		242	38.36	1.52	-5.863	-1.069	40.383
243	2.137	1.917	1.7	2.297	1.682		243	8.44	6.726	5.699	9.603	6.526
244	1.258	-0.836	-0.173	-1.104	-1.265		244	3.846	-2.761	1.032	-4.355	-5.313
245	-2.071	-1.434	-0.21	0.48	0.396		245	-5.085	-1.414	3.147	4.272	2.09
246	2.884	0.254	0.52	-0.781	-0.361		246	8.549	0.334	2.316	-2.743	-2.945
247	8.881	2.247	0.689	0.438	-0.001		247	33.926	5.676	0.876	1.093	-0.674
248	-4.28	-0.884	-0.973	-1.597	-1.815		248	-15.272	-4.861	-4.513	-9.455	-8.928
249	2.451	-0.411	-0.405	-0.714	-0.68		249	10.009	-1.786	-1.583	-2.373	-2.31
250	3.247	7.492	3.496	3.049	0.168		250	16.059	28.075	10.149	10.124	0.525
251	-1.532	4.049	-0.676	-0.775	-0.587		251	-5.557	17.476	-1.688	-2.157	-1.805
252	-1.239	1.071	1.562	0.683	0.618		252	-4.153	1.012	3.501	1.237	1.016
253	7.141	6.527	4.394	5.703	5.903		253	29.812	25.571	22.223	25.811	26.748
254	-2.684	-1.876	-0.926	-2.087	-1.324		254	-9.045	-9.229	-4.481	-8.964	-5.054
255	-1.572	-0.113	-2.248	-1.573	-0.408		255	-5.075	-2.495	-8.198	-5.288	-5.786
256	5.519	4.067	3.599	4.665	4.734		256	22.899	16.803	15.393	20.503	18.259
257	-0.086	0.33	-0.301	0.237	-0.329		257	-0.718	0.42	-1.523	-0.032	-2.049
258	-2.367	1.624	-0.605	-0.12	-0.28		258	-5.121	8.144	-1.694	1.021	0.143
259	0.003	-0.297	-0.308	-0.427	-0.469		259	-1.093	-1.467	-1.857	-2.269	-2.663
260	-1.402	-1.026	0.068	0.138	-0.624		260	-2.435	-4.469	1.353	0.847	-0.987
261	0.471	3.083	0.306	1.089	-0.071		261	1.055	7.195	2.616	2.623	-1.292
262	-2.431	-2.923	-1.43	-0.259	-0.689		262	-9.31	-12.208	-2.551	0.665	-1.475
263	7.424	3.782	2.744	4.49	3.124		263	26.383	13.103	12.639	16.401	8.936
264	7.405	6.81	0.865	2.177	4.862		264	26.096	23.409	8.156	10.705	11.206
265	0.677	0.186	-0.555	0.309	0.036		265	3.02	0.318	-2.435	1.516	-0.048
266	5.108	3.132	3.63	1.939	4.041		266	19.14	14.678	12.16	5.725	12.537
267	-3.786	-1.873	-1.056	-0.615	-1.245		267	-14.786	-6.091	-4.533	-2.496	-5.559
268	-2.936	-3.626	-1.166	-5.073	-1.31		268	-10.994	-14.117	-2.516	-15.982	-3.281
269	-1.127	-1.075	-1.548	-2.422	-1.252		269	-3.712	-1.385	-7.375	-10.819	-4.953
270	-3.206	-1.8	-1.804	-2.118	-2.12		270	-15.326	-7.675	-6.199	-7.395	-7.793
271	1.141	2.395	3.746	3.063	3.197		271	9.31	13.491	17.022	12.027	13.995
272	2.171	-0.182	-0.707	-1.323	-0.992		272	6.65	-0.07	-3.466	-7.132	-3.392
273	-1.062	-2.973	-2.478	-0.462	-2.231		273	-6.32	-12.255	-8.966	-2.072	-8.41
274	4.085	-0.291	-1.894	-2.086	-0.636		274	11.585	-0.922	-6.646	-8.97	0.594
275	-0.01	-0.869	-1.685	0.004	-1.021		275	-1.337	-3.435	-6.251	-0.237	-3.726
276	0.731	0.443	0.283	0.716	-0.043		276	-2.304	-4.044	-4.01	-1.234	-4.446
277	-1.495	-0.792	-0.796	-0.984	-0.655		277	-3.334	-3.375	-1.193	-2.524	-1.215
278	2.204	1.533	1.925	3.271	3.381		278	6.046	5.728	8.16	12.266	11.536
279	1.54	1.093	0.363	1.955	0.75		279	5.68	3.747	1.805	8.285	3.698
280	-1.201	-2.624	2.471	0.777	-0.025		280	-4.918	-9.421	3.459	-0.75	-2.452
281	4.458	3.229	1.568	3.639	1.773		281	13.789	10.353	-0.511	11.499	2.717
282	0.387	-0.816	-1.162	-0.089	0.566		282	1.871	-3.36	-2.472	-0.339	3.565
283	-3.369	-3.057	-1.322	-2.759	-3.05		283	-11.313	-8.339	-2.057	-7.97	-9.879
284	-1.693	-0.979	-3.819	-3.376	-3.533		284	-7.163	-0.798	-9.136	-8.959	-12.088
285	6.135	3.64	-0.505	0.278	0.573		285	16.534	10.657	-3.604	-0.245	3.264
286	0.777	0.641	0.101	-0.077	0.325		286	6.763	5.468	1.497	1.942	2.508
287	0.984	-0.542	-0.659	0.86	0.445		287	5.744	-2.461	-2.023	1.38	1.013
288	2.156	1.508	2.78	3.749	0.9		288	10.461	4.2	12.974	15.464	8.142
289	3.202	3.192	1.467	2.631	3.685		289	7.323	9.071	3.064	6.882	6.133
290	15.791	0.372	0.349	-2.057	-1.558		290	41.603	2.876	1.304	-6.929	-5.391
291	-1.149	0.243	0.346	0.552	0.124		291	4.438	10.843	10.394	11.868	10.356
292	1.617	1.053	0.316	1.91	1.704		292	3.976	4.47	1.245	7.769	5.089
293	3.748	0.691	0.883	-0.269	1.31		293	15.523	3.627	5.908	2.878	6.563
294	5.026	7.607	6.019	3.629	5.817		294	24.915	29.627	25.124	14.852	25.483
295	-3.953	-2.606	-1.171	-0.869	-0.128		295	-15.537	-10.7	-3.234	-2.43	-1.602
296	-0.259	-1.477	-0.135	-1.64	-0.257		296	-2.14	-4.585	0.788	-6.704	-0.113
297	-0.408	-0.634	0.183	-0.852	0.074		297	0.607	0.009	2.35	-2.025	2.178
298	1.326	-0.39	0.036	-0.136	0.138		298	4.714	-1.272	0.265	-0.136	0.589
299	-0.445	0.826	0.017	-0.167	3.403		299	-1.985	3.515	0.507	-0.075	9.579
300	1.048	1.929	2.197	1.971	1.718		300	3.55	8.027	8.631	9.835	8.596
301	-2.915	-2.879	-2.489	-2.347	-2.587		301	-9.584	-8.863	-8.863	-8.29	-9.433
302	0.562	-0.572	0.358	0.089	-0.222		302	2.391	-3.174	1.202	-0.075	-1.686
303	-1.006	-0.987	-0.489	-0.5	-0.258		303	-4.437	-4.11	-1.688	-1.795	-0.905
304	0.377	0.159	0.279	-0.037	0.071		304	1.369	0.834	1.346	0.168	0.534
305	-5.064	-1.481	-2.93	-2.79	-1.621		305	-20.138	-10.913	-12.266	-12.225	-10.174
306	0.22	-0.37	1.225	0.157	0.361		306	1.191	-0.748	6.816	1.113	1.482
307	0.279	0.397	0.492	0.34	0.657		307	1.292	1.56	2.211	1.493	2.462
308	0.653	0.641	1.358	0.912	-0.169		308	5.189	1.457	4.406	4.918	1.852
309	7.287	0.877	7.806	1.333	6.673		309	28.718	6.32	28.66	4.994	18.451
310	0.288	0.131	0.394	0.486	0.355		310	0.691	0.314	1.318	1.804	1.469
311	-0.05	0	-0.101	-0.022	-0.019		311	-0.478	-0.321	-0.524	-0.363	-0.123
312	1.131	0.106	1.208	0.683	0.678		312	4.689	1.985	4.586	2.468	3.127
313	-0.275	-1.504	0.256	-0.018	0.416		313	-0.107	-3.61	1.384	0.924	2.637
314	0.253	-0.015	-0.124	-2.765	-1.633		314	-1.13	0.514	0.238	-11.698	-7.076
315	0.582	-1.563	-0.131	-0.933	-0.109		315	2.1	-6.771	-1.235	-5.079	-1.257
316	4.943	4.328	4.972	-0.354	-0.497		316	17.308	13.384	11.44	-1.657	-2.665
317	1.785	0.78	1.994	1.302	0.926		317	9.392	3.792	8.265	4.22	3.76
318	-0.77	-0.501	-0.137	0.151	-0.011		318	-5.848	-1.617	-0.994	-0.489	-0.685
319	-4.582	-0.379	-4.006	-1.916	-3.087		319	-15.517	-2.186	-13.322	-5.855	-8.379
320	-1.186	4.616	-0.909	-0.894	-0.39		320	-5.865	16.492	-3.543	-3.262	-1.734
321	3.389	-0.881	-0.465	0.793	1.087		321	10.885	-4.148	-1.491	5.666	6.539
322	-2.195	-2.486	-1.8	-1.173	-1.132		322	-8.707	-7.727	-5.698	-2.204	-3.125
323	-3.421	-2.144	-3.645	-2.003	-3.017		323	-13.593	-7.033	-12.507	-6.628	-9.664
324	0.719	7.304	1.146	1.166	0.958		324	0.039	32.882	3.797	2.611	3.014
325	-3.458	-0.207	-2.457	-0.854	-2.356		325	-12.219	-3.705	-9.473	-3.04	-9.161
326	5.717	5.496	2.569	4.411	1.383		326	20.285	16.858	11.381	14.991	8.223
327	5.022	3.224	3.462	2.511	1.352		327	18.923	11.459	12.278	8.822	5.256
328	-0.296	6.935	-1.688	-0.878	-0.965		328	-1.445	16.452	-7.452	-4.45	-4.867
329	3.503	3.328	2.536	3.212	2.798		329	12.545	14.24	12.329	8.647	10.72
330	-0.101	0.258	-0.256	0.318	-0.421		330	0.429	-0.044	-3.231	0.561	0.79
331	-1.644	-1.026	-0.691	1.226	1.65		331	-6.306	-3.217	-1.746	5.644	5.309
332	-3.19	-1.411	-2.364	-1.644	-1.539		332	-13.295	-5.48	-8.938	-5.386	-5.815
333	2.282	3.643	3.179	3.864	2.068		333	9.523	11.905	12.728	12.054	11.252
334	0.038	7.764	-0.644	-0.209	-0.152		334	0.274	19.543	-2.86	-1.835	-1.571
335	2.698	4.727	2.83	2.51	0.864		335	10.714	13.449	8.915	6.147	0.883
336	-2.189	-1.873	-0.913	-0.412	-0.407		336	-10.85	-4.753	-2.452	0.55	0.653
337	3.341	-3.18	-2.399	-1.763	-0.486		337	16.665	-9.349	-9.018	-4.442	-0.954
338	-4.811	-2.214	-3.722	-2.947	-4.002		338	-13.92	-8.501	-12.47	-10.736	-15.225
339	-3.239	-2.503	-2.82	-2.255	-2.756		339	-11.899	-10.048	-13.381	-9.487	-10.706
340	-3.674	-4.938	-2.282	-2.24	-2.218		340	-12.315	-15.227	-8.365	-7.348	-7.693
341	-3.529	-3.058	-3.02	-1.817	-2.451		341	-15.019	-7.886	-11.388	-5.21	-7.679
342	3.954	4.565	3.429	4.001	5.094		342	14.487	14.252	11.063	13.115	17.712
343	-1.725	0.01	-0.881	0.065	0.038		343	-8.985	0.935	-1.828	2.387	2.39
344	3.233	1.917	1	2.619	0.574		344	12.897	7.199	4.241	11.845	1.801
345	-1.392	-3.762	-1.573	1.126	-2.184		345	-5.748	-10.393	-5.654	5.436	-5.473
346	0.275	3.747	3.837	3.951	4.162		346	1.123	17.322	17.436	18.026	18.397
347	-0.383	0.771	0.456	0.573	0.778		347	-2.083	1.753	2.187	2.529	4.424
348	-0.341	2.119	0.29	2.83	-0.077		348	-1.233	9.421	1.11	12.186	-0.039
349	-0.072	0.023	-0.576	0.085	1.425		349	0.719	0.902	-2.294	1.542	7.533
350	-2.664	-2.892	-1.391	-1.413	-0.957		350	-10.959	-10.968	-4.629	-5.45	-3.898
351	0.379	-0.822	-0.043	1.113	1.001		351	0.529	-4.146	0.134	3.634	4.102
352	2.505	-1.772	-0.693	1.146	-2.951		352	7.072	-4.711	-1.909	3.705	-11.594
353	-0.669	-1.149	-0.137	-0.628	-0.422		353	-2.835	-3.03	-0.425	-1.303	-0.753
354	0.885	-2.202	0.156	-2.587	-0.555		354	3.927	-6.926	2.613	-8.275	0.61
355	-1.87	-1.525	-2.468	-0.262	-0.803		355	-7.508	-5.703	-9.292	-0.193	-2.496
356	0.573	-0.247	0.126	0.546	0.685		356	1.683	-3.755	0.484	1.907	2.011
357	7.739	8.575	6.362	6.328	7.538		357	27.438	31.662	18.113	20.923	23.398
358	-0.291	0.358	-0.676	0.875	0.183		358	-2.151	0.027	-1.501	2.591	-0.448
359	-3.233	-4.319	-1.864	-3.466	-2.665		359	-12.062	-15.905	-8.051	-13.711	-9.807
360	-0.882	-2.342	-0.872	-1.267	-1.791		360	-4.286	-5.863	-0.997	-3.711	0.807
361	5.335	1.317	0.276	2.247	1.396		361	21.661	4.341	1.512	7.665	4.642
362	0.846	-1.203	-0.572	3.629	0.386		362	3.499	-4.501	-1.763	14.126	-2.083
363	-0.563	-1.465	-1.079	-2.223	-0.555		363	-3.157	-4.901	-4.57	-9.577	-1.58
364	-0.346	0.024	0.008	0.587	-0.134		364	5.237	-0.481	-0.301	2.448	-0.823
365	-0.064	2.025	0.307	-1.187	0.514		365	3.151	10.2	0.588	-4.269	2.163
366	-0.041	1.867	0.113	0.371	-0.239		366	-0.885	15.994	0.542	1.921	-1.078
367	0.689	1.048	0.496	0.951	0.56		367	3.342	3.765	2.041	4.66	2.091
368	-0.671	-1.515	0.129	0.699	0.208		368	2.912	-7.347	1.434	2.386	-1.073
369	-0.23	-1.997	-1.176	-2.033	-1.078		369	1.18	-8.692	-5.207	-9.636	-1.832
370	1.173	-0.02	0.578	1.577	1.326		370	4.119	-8.378	1.893	4.465	4.425
371	-0.259	-4.033	-2.306	-4.741	-3.375		371	1.299	-14.625	-9.578	-19.49	-12.972
372	-0.399	-0.164	-0.296	0.987	-0.194		372	-2.647	6.099	-0.977	4.57	-1.288
373	-0.441	-1.145	-0.426	-1.291	-1.59		373	-1.992	-4.104	-0.972	-5.039	-4.621
374	-1.265	-2.269	-0.622	-0.682	-0.776		374	7.923	-12.12	-2.622	-2.987	-3.16
375	-2.004	-1.463	0.968	-2.038	0.122		375	-7.476	-4.633	3.227	-8.393	0.896
376	-1.126	-1.114	-1.008	-0.694	-0.739		376	-4.465	-5.515	-4.225	-2.213	-3.446
377	3.49	3.009	1.448	3.549	-0.081		377	11.605	13.703	6.971	9.941	-2.03
378	-1.189	-4.056	-0.658	-2.756	-2.039		378	-4.126	-14.806	-7.006	-12.183	-8.387
379	-0.579	0.394	-0.083	-0.242	-0.375		379	-3.782	9.322	-0.175	-0.677	-0.978
380	-0.986	-3.022	-1.875	-0.815	-1.827		380	-3.141	-8.229	-8.023	-3.165	-6.942
381	-1.552	-1.249	-1.013	-0.817	-0.945		381	-5.418	-5.112	-3.038	-2.781	-3.17
382	3.797	5.685	6.999	8.079	7.786		382	14.894	18.532	27.864	30.012	29.433
383	9.128	14.187	-0.054	1.95	0.263		383	32.243	46.215	0.08	5.329	1.551
384	5.047	6.302	0.224	0.535	4.982		384	17.537	20.966	0.492	1.916	20.242
385	-2.346	-2.71	-3.084	-2.537	-2.24		385	-8.05	-8.769	-9.104	-10.173	-6.557
386	7.712	8.045	0.902	1.084	0.128		386	25.72	24.967	3.404	3.523	-0.874
387	0.011	-0.026	0.132	0.326	0.164		387	-0.098	0.264	0.686	1.726	0.895
388	8.078	9.863	-0.012	8.875	-0.195		388	26.101	30.036	-0.153	25.625	-0.667
389	6.218	5.969	0.943	-0.004	0.104		389	15.962	16.565	2.761	-0.104	0.159
390	4.869	4.37	-0.35	-1.032	-0.705		390	10.272	9.46	-0.695	-3.442	-2.824
391	3.059	3.681	3.58	3.592	1.532		391	13.334	14.826	15.139	16.102	7.492
392	5.812	8.197	7.066	10.039	4.422		392	13.931	25.362	24.173	30.058	14.886
393	2.607	4.24	1.002	1.447	0.837		393	7.741	14.415	3.733	5.788	4.152
394	0.606	-0.912	-0.123	-0.696	-0.228		394	3.818	2.755	0.134	-2.811	-1.647
395	3.532	3.874	4.922	4.539	2.129		395	12.45	15.625	18.003	18.655	8.373
396	1.899	1.13	-1.634	-1.188	0.077		396	5.878	0.985	-8.165	-5.059	0.187
397	11.219	9.718	2.397	0.398	0.784		397	33.047	31.725	7.754	0.666	3.21
398	-3.936	-3.101	-1.895	-1.86	-2.409		398	-12.524	-10.862	-6.399	-6.905	-8.624
399	-1.452	-2.118	0.954	-1.516	0.887		399	17.621	-4.695	2.978	-4.772	5.129
400	1.274	-0.362	0.024	0.158	0.818		400	3.01	-6.634	-1.678	1.04	2.697
401	6.454	5.881	-1.006	-0.54	0.018		401	23.012	21.688	-5.666	-3.167	0.267
402	4.12	4.294	4.244	4.706	2.023		402	15.063	17.574	15.724	18.978	8.283
403	2.374	0.876	-0.027	-0.379	-0.299		403	30.169	16.742	11.292	-1.44	-0.899
404	-2.298	-2.739	-3.548	-1.58	-1.06		404	-7.668	-10.456	-14.656	-6.499	-3.637
405	-1.255	-2.325	-0.652	-0.383	-0.272		405	-6.027	-9.573	-2.265	-2.175	-2.289
406	5.009	6.148	1.94	3.817	1.041		406	13.084	20.399	5.725	9.497	4.768
407	2.437	0.78	2.165	1.337	-0.095		407	6.584	4.939	7.404	3.881	-2.412
408	6.093	5.921	6.011	5.871	4.511		408	19.596	18.91	21.317	18.684	14.883
409	0.845	-0.827	-0.144	-0.733	-0.445		409	3.941	-2.964	-0.027	-0.448	-0.733
410	-0.329	2.187	2.469	3.761	1.53		410	-3.596	6.727	8.853	16.06	5.845
411	1.647	1.028	0.83	1.055	0.658		411	5.613	3.632	2.239	4.114	0.948
412	1.167	0.943	0.837	0.991	1.735		412	1.798	0.592	1.989	2.547	5.755
413	-1.967	-0.384	1.432	2.971	2.58		413	-5.419	1.725	6.161	13.769	11.151
414	5.702	5.757	1.993	0.68	1.096		414	21.364	23.611	8.436	0.728	3.37
415	1.096	0.626	-0.312	-0.114	0.379		415	5.706	1.942	-3.375	-0.925	0.397
416	1.302	1.871	-0.42	-0.887	-0.612		416	9.791	7.583	-1.362	-0.755	-1.054
417	0.388	-0.022	0.993	0.149	2.743		417	1.931	-0.399	2.772	0.871	10.393
418	-0.593	-0.788	-0.675	-1.089	-0.659		418	-1.325	-3.25	-2.19	-3.448	-1.603
419	1.531	-0.138	-1.222	-1.179	-0.652		419	2.719	-0.422	-5.229	-5.016	-3.165
420	4.033	4.606	3.321	2.018	2.327		420	10.838	17.015	12.011	5.006	7.04
421	-7.144	-2.286	-2.151	-1.739	-1.939		421	-24.531	-7.336	-7.66	-5.635	-5.992
422	1.131	-0.346	-1.883	-1.236	-1.016		422	13.602	3.313	-8.926	-6.427	-5.586
423	4.368	-0.207	-0.774	-0.895	-0.421		423	11.89	-0.247	-2.129	-2.639	-1.361
424	-2.085	-2.278	-1.425	-1.565	-0.983		424	-6.487	-8.591	-4.57	-6.351	-3.5
425	2.711	0.235	1.104	0.83	1.745		425	5.789	1.129	3.059	2.798	6.123
426	0.173	1.389	1.842	-2.523	1.578		426	4.785	3.863	5.849	-8.797	7.332
427	-5.524	-2.967	-1.663	-0.689	-1.471		427	-19.804	-10.794	-6.16	-3.567	-4.971
428	3.184	2.332	-0.539	-0.805	0.127		428	7.465	5.258	-2.565	-3.899	0.536
429	-2.837	-3.856	-1.842	-2.63	-1.923		429	-9.289	-13.258	-7.392	-8.918	-6.955
430	-0.953	-2.359	-1.983	-0.925	-0.54		430	-1.54	-9.135	-8.614	-0.007	0.567
431	4.981	1.995	1.354	0.116	0.675		431	13.642	8.876	4.76	-2.285	1.141
432	5.592	4.07	3.081	2.372	3.554		432	17.166	14.794	10.768	7.528	12.576
433	2.25	2.006	1.607	1.954	2.102		433	9.435	9.906	6.088	10.93	9.456
434	5.234	5.636	4.076	3.64	3.414		434	21.313	19.41	18.555	16.387	16.414
435	5.332	4.215	2.709	2.369	2.572		435	19.859	18.064	11.06	10.45	10.514
436	4.959	2.464	3.397	2.572	3.129		436	16.645	10.714	12.337	10.552	9.674
437	2.22	0.271	0.602	0.018	0.867		437	6.334	0.724	1.23	-0.143	1.971
438	7.542	7.647	7.358	7.431	7.642		438	26.118	24.537	27.601	26.907	31.1
439	2.054	3.285	0.874	2.793	0.76		439	8.64	10.969	2.783	9.651	3.515
440	-0.043	-0.13	-0.047	-0.12	0.018		440	-0.021	-0.581	-0.08	-0.522	-0.157
441	0.047	1.046	1.028	2.477	2.124		441	-1.185	2.824	3.573	8.066	8.097
442	0.139	0.123	0.01	0.95	0.163		442	1.291	0.408	-0.048	4.258	0.803
443	5.897	8.267	2.277	2.632	-0.162		443	18.708	32.872	18.234	15.49	3.364
444	-2.208	-2.769	-2.02	-1.944	-2.186		444	-7.192	-9.63	-7.133	-6.998	-8.857
445	1.45	0.32	-0.879	-0.427	-0.329		445	7.771	4.8	-1.621	-0.604	-0.42
446	-0.293	-0.536	-0.404	1.071	-0.865		446	-0.953	0.139	-0.626	5.071	-2.424
447	2.589	4.138	4.858	3.785	4.878		447	14.687	22.839	14.008	13.787	16.965
448	-1.885	-2.318	-2.196	-1.793	-2.375		448	-7.337	-8.3	-8.968	-6.153	-8.199
449	-1.465	-1.036	-0.883	-0.618	-0.657		449	-6.301	-3.626	-3.383	-1.581	-2.189
450	3.87	1.909	-1.175	-0.156	-1.156		450	16.53	12.265	3.977	4.41	0.64
451	-0.34	-0.235	-0.476	-0.557	-0.141		451	-1.324	-0.132	-1.272	-1.75	0.87
452	5.826	0.448	2.582	-2.404	-2.005		452	23.734	4.205	9.66	-9.087	-8.273
453	-0.418	-0.592	0.411	-0.197	-0.561		453	-1.474	-1.701	2.153	-0.273	-2.389
454	-1.549	-0.791	0.861	-0.145	1.75		454	-6.936	-2.09	9.701	-0.161	2.731
455	-1.123	-1.714	1.514	-1.559	-1.036		455	-5.332	-4.983	5.983	-4.951	-3.34
456	0.168	0.903	0.223	0.641	6.379		456	1.236	1.585	-0.062	1.368	20.283
457	-0.633	-0.651	-0.855	-0.554	-0.254		457	-1.249	-1.643	-3.068	-1.445	0.796
458	1.756	0.36	0.419	-0.228	2.18		458	9.273	1.982	1.673	-1.394	8.521
459	-2.81	-1.822	-2.309	-1.797	-2.402		459	-10.258	-5.661	-8.53	-6.321	-8.62
460	-0.575	0.417	0.228	-0.818	0.081		460	-2.016	1.151	0.393	-4.219	-0.487
461	-1.091	-0.523	-0.387	-0.582	-0.377		461	-4.863	-1.871	-1.519	-2.599	-1.624
462	0.731	2.275	2.128	3.383	2.998		462	4.206	8.09	7.593	11.822	10.579
463	-0.807	-0.209	0.261	0.484	0.301		463	-2.163	0.248	0.912	1.688	1.771
464	2.49	5.584	6.664	5.648	8.072		464	7.751	16.438	22.182	19.236	28.155
465	-1.054	-0.316	-0.094	-0.261	-0.202		465	-3.837	-2.32	0.061	-0.818	-0.841
466	-0.692	-0.97	-0.747	-0.784	-0.982		466	-1.719	-2.722	-2.279	-2.7	-3.536
467	0.585	0.372	0.069	0.489	0.355		467	1.019	0.783	0.199	1.569	0.355
468	7.741	6.53	5.022	6.418	6.609		468	25.431	22.633	15.716	21.2	21.535
469	-0.162	-0.096	-0.139	-0.089	-0.53		469	-0.668	-0.23	-0.539	-0.195	-2.02
470	-2.224	-2.809	-1.994	-1.472	-1.91		470	-9.187	-10.309	-8.058	-4.273	-5.625
471	-1.457	-0.935	-0.831	0.13	-0.795		471	-5.645	-3.445	-2.485	0.594	-4.032
472	-1.442	-1.579	-0.956	-0.928	-0.534		472	-7.933	-5.727	-1.81	-3.842	-2.635
473	-1.583	-0.54	-0.123	-0.42	-0.09		473	-6.81	-0.997	-0.572	-2.083	-0.217
474	0.287	0.751	1.415	2.881	3.738		474	0.514	4.326	7.349	9.612	14.078
475	-1.82	-1.078	-0.666	-0.737	-0.166		475	-5.531	-4.362	-2.292	-3.168	-0.279
476	-1.621	-0.877	0.911	1.749	1.147		476	-2.743	-0.087	2.983	6.503	1.967
477	0.213	-0.251	0.113	0.308	-0.386		477	0.738	-0.019	0.719	1.265	-0.36
478	7.282	5.186	7.13	6.647	7.154		478	22.105	18.136	20.289	18.302	26.364
479	-0.129	0.223	0.195	-0.048	0.606		479	-1.347	-0.623	0.398	1.101	2.051
480	-1.096	-0.532	-1.928	-0.776	-0.635		480	-3.343	-2.739	-7.629	-1.531	-3.336
481	2.039	3.18	1.248	1.081	3.064		481	7.546	8.218	5.927	2.338	6.961
482	9.976	10.392	6.789	7.211	4.286		482	38.134	39.316	27.094	20.489	10.37
483	1.764	-0.377	-0.159	-0.304	-0.325		483	14.727	6.692	-0.847	-1.544	-1.188
484	5.545	0.809	0.206	0.454	1.912		484	21.737	-1.822	-0.548	11.359	4.801
485	-0.16	0.167	-0.181	-0.517	1.45		485	2.056	4.489	-0.347	-2.205	9.298
486	0.151	1.587	3.472	0.488	3.236		486	0.705	5.737	13.732	1.976	12.394
487	3.968	4.414	4.287	1.226	3.199		487	15.167	15.444	16.135	5.482	14.595
488	2.438	1.217	1.017	0.471	0.376		488	9.471	6.399	4.16	2.077	1.522
489	1.141	-1.442	-0.251	-0.278	-0.866		489	5.416	-3.694	0.415	6.329	-1.392
490	3.539	2.863	2.772	3.1	-0.62		490	12.115	10.624	9.394	11.575	-2.093
491	-2.405	-0.463	-3.158	-0.776	-0.628		491	-8.046	-3.501	-12.684	-1.567	-4.239
492	-0.622	-0.601	-0.547	-0.553	-0.188		492	-1.77	-1.151	-1.962	-1.972	2.201
493	14.01	-0.004	0.789	0.533	-0.633		493	47.494	1.448	3.683	5.715	-0.427
494	-0.943	-1.564	-0.656	-0.647	-2.485		494	-4.503	-4.555	-1.959	-2.563	-8.633
495	-0.996	-0.36	-0.429	0.129	-0.768		495	-2.871	-0.509	-1.209	-0.512	-2.112
496	4.074	5.996	0.845	0.577	2.691		496	14.068	15.321	3.787	9.218	6.309
497	3.109	3.476	0.037	0.043	-0.348		497	8.23	12.881	0.108	0.509	-0.783
498	-2.387	-2.991	-1.794	-2.002	-0.935		498	-10.041	-13.832	-8.144	-1.617	-2.444
499	2.268	0.505	1.495	1.972	1.369		499	5.653	4.367	5.116	2.764	5.185
500	-2.145	-0.745	-1.167	-0.996	-0.881		500	-10.52	-5.082	-3.746	-1.814	-3.74
501	2.655	1.165	3.18	4.223	2.374		501	9.882	8.095	11.262	12.319	13.45
502	-1.002	-1.024	1.339	0.283	0.256		502	-2.489	-2.125	6.592	1.812	3.173
503	2.768	3.163	3.071	1.814	1.844		503	11.125	14.254	11.846	6.612	6.722
504	-2.051	-1.403	-1.474	-0.729	-1.13		504	-6.318	-5.203	-4.382	2.275	-3.933
505	-0.728	-1.33	-0.751	-1.365	-0.706		505	0.26	-7.099	-2.48	6.862	-5.029
506	3.927	3.649	3.24	3.432	-0.958		506	13.639	12.481	11.949	12.852	-1.965
507	-1.268	-1.006	1.07	0.309	0.902		507	-4.266	-2.082	8.251	2.989	8.968
508	-2.539	-0.819	-0.405	-0.56	-0.612		508	-10.931	-4.974	-3.172	8.66	-2.92
509	0.875	-0.174	-0.461	-0.285	-0.212		509	1.389	-3.34	-3.756	-2.129	-2
510	1.182	2.584	3.049	1.278	2.923		510	4.189	6.39	11.681	6.35	11.26
511	1.129	0.247	-0.055	-0.45	0.806		511	6.049	0.301	-1.501	-0.729	0.689
512	-1.224	-0.913	-0.878	-0.173	-0.907		512	-4.785	-2.999	-2.764	3.336	-2.971
513	-1.111	-3.012	-1.532	-1.598	-0.54		513	-5.139	-13.065	-7.572	-0.313	-1.525
514	-0.834	1.098	1.59	1.085	1.526		514	-1.321	5.108	7.167	5.677	4.786
515	-3.003	-3.076	-0.537	-1.446	-0.933		515	-11.642	-12.075	-1.986	4.756	-4.558
516	-0.057	-0.097	-0.034	-0.033	-0.087		516	-0.514	-0.265	0.069	-0.104	0.582
517	-1.907	-2.251	-2.629	-1.516	-1.792		517	-6.681	-7.866	-10.468	-4.219	-6.637
518	-0.481	-0.643	-0.269	-0.169	-0.264		518	-1.098	-2.032	-1.089	-0.981	-0.94
519	-2.569	-3.604	-3.474	-2.435	-2.715		519	-10.295	-12.538	-13.669	-9.479	-9.115

## Sheet: Figure 4
Panel 4g													Panel 4h				Panel 4i
CellID	CS+ 1	CS+ 2	CS+ 3	CS+ 4	CS+ 5		CS– 1	CS– 2	CS– 3	CS– 4	CS– 5		Cluster representation (%)				US cluster	CS+ cluster	Cell number
1	-9.196	5.854	-9.564	14.902	-12.345		9.479	-3.838	-29.15	-6.649	-6.202		Response pattern	CS+	CS–		ActivatedStable	NoResponse	27
2	-1.556	7.639	-0.665	-4.793	-0.232		12.595	-22.97	-14.567	0.79	-15.586		Up	21.212	28.205		ActivatedStable	CSUp	15
3	37.895	-56.898	4.54	-4.022	-2.052		-6.318	-15.98	33.435	0.82	-4.263		Down inhibited	12.795	19.551		ActivatedStable	CSStable	12
4	-5.646	14.736	-1.172	0.572	-11.805		16.14	1.91	-4.892	0.508	-4.879		Stable activated	24.242	0		ActivatedStable	FirstCSInh	6
5	-0.903	-2.221	-1.799	-4.566	-0.403		-43.082	2.317	1.37	-1.359	-1.29		Down activated	0	8.654		ActivatedDown	NoResponse	49
6	18.344	21.556	2.302	26.473	-1.386		23.715	-3.925	13.863	1.417	-2.056		First activated	16.498	12.5		ActivatedDown	CSUp	18
7	5.607	-31.071	-14.336	-26.335	-1.569		-18.428	0.927	-2.009	-6.967	-9.112		First inhibted	14.815	12.821		ActivatedDown	CSDownInh	6
8	-2.826	-1.086	-3.047	2.609	-3.9		0.128	-1.276	3.397	-2.915	-6.597		Else	10.438	18.269		ActivatedDown	CSStable	19
9	-12.445	-0.028	-0.494	-6.354	6.033		24.351	3.154	-9.891	-2.906	-17.138						ActivatedDown	FirstCSAct	9
10	-6.301	-13.677	-4.968	-11.573	2.553		-14.735	4.114	25.545	7.761	-4.111		Cluster representation (n)				ActivatedDown	FirstCSInh	6
11	22.308	8.267	-9.899	73.091	5.688		6.978	38.168	39.872	2.532	23.669		Response pattern	CS+	CS–		ActivatedDown	Else	5
12	10.023	-1.14	25.182	33.739	39.527		34.404	-7.753	-14.468	10.086	6.419		Up	63	88		ActivatedUp	NoResponse	16
13	0.892	3.476	3.383	2.386	0.334		-0.065	-8.279	-2.702	44.888	8.326		Down inhibited	38	61		ActivatedUp	Else	7
14	1.303	6.679	6.493	17.896	39.564		10.191	5.009	1.351	52.833	19.337		Stable activated	72	0		InhibtedStable	NoResponse	25
15	-1.553	-2.397	-0.227	6.179	-6.332		6.546	6.573	13.172	5.015	-1.064		Down activated	0	27		InhibtedStable	CSDownInh	6
16	5.241	12.966	2.839	4.894	-30.422		3.132	0.806	-4.545	-15.57	0.485		First activated	49	39		InhibtedStable	CSStable	12
17	-8.241	-14.236	-16.44	-11.268	8.773		-18.936	-3.649	11.679	8.772	14.999		First inhibted	44	40		InhibtedStable	FirstCSAct	7
18	5.604	-1.531	-6.482	-3.116	-1.301		-20.25	9.265	18.035	-5.615	-4.998		Else	31	57		InhibtedStable	FirstCSInh	5
19	-1.094	-9.149	0.344	3.957	1.946		-7.066	-0.415	-1.085	2.615	2.107						InhibtedStable	Else	6
20	-1.696	-12.551	1.452	84.548	-14.204		0.66	-7.876	-8.932	-7.924	-32.647						InhibtedUp	NoResponse	30
21	5.416	11.602	3.472	-48.091	2.891		14.533	-2.001	16.543	-3.375	-2.961						InhibtedUp	CSDownInh	11
22	-11.076	0.541	-4.162	11.565	19.872		6.918	-15.919	17.659	19.247	3.404						InhibtedUp	CSStable	10
23	-9.686	2.392	-2.774	12.034	5.116		-2.554	5.309	-10.752	10.874	-23.554						InhibtedUp	FirstCSAct	12
24	1.41	-0.891	1.718	66.79	-2.061		-1.128	-0.564	-0.213	0.05	-0.086						InhibtedUp	FirstCSInh	5
25	3.393	-1.635	3.789	34.817	2.354		-4.443	4.039	-5.52	0.842	-1.025						US off	NoResponse	9
26	-11.812	8.17	6.614	52.571	-6.688		16.055	-14.808	-3.054	5.886	1.251						US off	CSUp	5
27	-1.942	-1.115	1.366	8.908	26.006		-10.777	15.429	-10.09	-0.304	9.956						Else	NoResponse	5
28	-0.58	6.774	4.755	-1.254	-5.891		4.776	-7.883	-10.471	1.684	-11.021						NoResponse	NoResponse	61
29	6.199	1.391	-2.049	43.975	-0.508		-2.192	6.887	-13.067	-7.476	-12.636						NoResponse	CSUp	16
30	-16.393	-14.679	-11.169	-14.464	-2.293		0.051	0.096	46.413	-5.641	-11.44						NoResponse	CSDownInh	7
31	1.404	2.411	-5.057	6.509	-6.334		13.162	11.518	0.983	7.205	-3.107						NoResponse	CSStable	12
32	1.768	-13.065	-12.313	-9.758	7.96		-10.434	11.14	18.029	1.982	-10.044						NoResponse	FirstCSAct	11
33	17.882	2.357	-7.259	-4.814	-0.658		-50.233	8.805	17.705	-2.979	-8.357						NoResponse	FirstCSInh	15
34	4.648	-23.843	-3.988	-6.414	-9.325		-5.145	-3.889	4.033	-9.614	-0.028
35	8.692	-4.994	-4.68	-84.161	-5.031		4.298	-3.547	-1.074	-3.085	-5.166
36	-8.883	-17.041	-8.098	-10.587	1.765		-25.287	35.832	-2.877	-8.66	-2.667
37	10.28	23.485	3.389	25.31	4.404		7.031	-6.217	-34.143	8.605	4.726
38	-8.702	-30.585	-0.913	-6.29	-0.169		-2.299	4.944	25.49	-3.937	-8.427
39	-8.932	-15.663	-10.541	-3.961	-8.133		-12.107	-7.45	-3.228	-2.771	-2.174
40	-0.242	9.353	-19.898	-1.055	-7.862		-15.715	-19.032	-4.748	-7.152	5.107
41	-9.232	-7.867	13.452	-13.399	-20.677		-12.74	-7.527	-8.69	-12.043	-2.851
42	35.212	-2.654	1.705	0.388	-8.07		21.967	19.174	1.584	-3.744	2.606
43	16.465	13.439	10.11	26.89	-1.338		23.993	30.741	23.346	3.82	13.155
44	-18.768	3.924	-2.397	-22.215	4.172		0.086	2.683	-14.823	-0.433	1.344
45	14.719	18.363	32.067	-5.585	29.791		22.791	43.787	10.879	6.195	2.524
46	26.563	-23.707	-34.127	7.449	-7.908		15.634	17.083	-2.707	-6.411	-2.236
47	5.55	-8.578	5.896	3.149	30.522		-29.362	-3.419	-18.932	0.277	-15.477
48	8.486	2.04	-2.867	53.044	15.63		-16.483	5.581	-11.069	0.014	10.786
49	11.47	4.498	-5.272	24.18	11.881		3.823	10.445	-8.377	4.591	22.197
50	9.325	14.093	28.101	37.066	-6.991		27.821	34.904	2.601	6.121	8.219
51	-3.544	4.867	-11.309	38.705	7.998		4.089	-8.876	-2.467	6.834	-5.053
52	1.025	-16.982	-3.157	-21.485	-7.238		7.648	-3.007	41.689	-2.607	41.047
53	-23.783	-36.807	0.358	-6.075	-0.317		-1.459	6.808	-25.38	-2.641	-8.848
54	16.786	4.545	-2.389	-5.626	2.789		-12.627	20.562	19.307	7.59	-8.113
55	-2.834	1.549	-1.119	-17.37	15.352		1.656	12.446	10.953	-6.282	7.457
56	-2.9	0.547	-4.951	8.575	-17.272		-4.581	-7.136	-33.249	-10.767	-7.501
57	-10.028	-38.326	-15.273	-7.705	3.047		-4.108	-9.953	-18.441	-23.392	-17.233
58	-8.541	6.363	-16.745	12.875	25.66		-20.653	-3.321	-8.276	0.922	-5.873
59	-1.309	28.558	17.081	32.579	23.585		0.708	6.622	3.247	0.566	22.327
60	-6.216	9.252	4.613	17.422	-0.561		8.976	-7.466	-26.123	4.316	-9.247
61	7.555	-10.834	28.636	2.479	0.388		-31.879	11.844	14.241	0.019	1.866
62	3.738	-11.406	-4.004	-15.245	5.545		-16.458	9.467	15.12	-9.33	-7.725
63	0.683	-37.973	6.391	15.177	-0.886		-37.587	17.147	-30.613	-1.759	-2.525
64	0.608	-0.684	-0.075	-98.356	-0.662		0.958	-1.288	4.837	1.413	-2.134
65	-7.448	1.972	5.993	22.796	1.192		-23.672	18.505	25.281	0.23	13.726
66	11.037	-26.433	17.794	23.711	0.828		6.368	-2.541	-17.321	0.372	0.98
67	7.554	-43.649	-3.361	-26.551	0.416		-15.953	17.124	-3.972	-4.984	5.974
68	7.832	-40.802	-5.993	-2.551	-2.06		-57.699	6.767	48.197	-4.847	-0.416
69	7.593	-26.338	-6.226	3.641	-3.774		-19.735	18.086	15.147	-2.216	15.827
70	-1.339	8.604	6.566	-11.198	-1.587		10.083	-5.279	18.578	2.895	-15.374
71	3.329	-0.782	0.139	28.194	-20.756		12.902	-22.22	0.552	-5.064	-6.175
72	12.205	17.144	-5.457	40.339	-1.21		-1.663	-11.821	-24.839	-0.001	1.297
73	-7.501	12.074	-7.33	17.74	-12.398		17.676	1.747	-11.029	-3.211	-1.536
74	-3.968	22.415	6.54	4.706	1.764		12.698	9.428	4.245	-7.578	11.912
75	-3.248	-12.256	-15.439	16.096	3.978		1.903	22.501	4.166	-10.717	-6.871
76	1.992	-11.747	11.543	1.028	-2.151		-8.442	-6.936	-9.87	-15.06	16.627
77	6.359	-12.398	21.464	3.487	-8.903		-61.318	1.241	1.641	7.583	8.656
78	-3.157	7.582	0.732	35.365	-3.12		17.987	0.377	-11.963	1.001	-10.987
79	6.136	36.408	22.504	22.856	17.193		-20.348	-5.237	10.459	24.269	4.566
80	-5.766	-27.461	20.666	-8.238	-3.712		7.142	9.62	-9.143	-8.731	-8.33
81	11.779	-4.052	-12.178	-18.286	1.989		10.832	-17.63	-7.42	-15.981	-32.757
82	-7.752	-10.993	-5.45	-7.39	-4.724		3.972	-18.471	-35.898	-11.087	-12.233
83	-1.878	8.55	-9.609	-19.549	-9.972		-6.693	-6.209	1.573	-17.09	-18.955
84	15.231	31.427	-0.867	27.044	7.307		-1.475	1.24	-15.512	1.128	-9.784
85	15.346	6.567	17.309	35.65	23.787		12.885	27.137	-12.616	32.865	30.379
86	5.815	1.532	3.962	30.849	24.12		-13.726	16.323	-7.866	16.166	-27.105
87	23.82	7.622	3.508	-2.066	-14.7		5.183	7.281	-16.501	-8.769	-9.565
88	25.303	35.065	-7.775	0.202	-14.53		7.931	-3.631	-9.932	-8.519	15.828
89	2.145	19.906	18.199	11.757	-34.899		24.887	-13.805	-15.518	6.595	-3.453
90	-8.754	7.012	-5.492	38.774	-19.612		6.161	-8.524	-4.61	-5.398	-31.043
91	-6.569	-2.211	2.198	5.954	17.24		29.091	8.327	6.003	8.436	20.471
92	6.48	-7.113	4.299	-21.372	1.748		-1.556	6.856	38.6	-0.131	40.437
93	-1.517	5.162	2.187	-8.382	-7.426		31.391	-6.434	-9.079	-3.485	11.62
94	0.453	-1.22	-5.835	-12.569	-6.788		-6.577	-7.705	-26.669	-8.323	-35.09
95	12.235	9.937	-7.859	6.365	21.778		-14.059	-15.796	-14.588	5.696	-2.732
96	11.385	4.78	-3.172	10.105	4.054		-7.211	-10.501	-2.052	8.481	2.884
97	10.654	-25.19	10.286	33.377	-39.288		-13.362	32.123	36.23	30.646	24.963
98	10.209	0.371	4.682	-1.265	11.448		-3.03	4.104	20.203	9.145	-8.525
99	2.137	8.285	-8.636	5.312	6.397		8.716	10.303	14.946	-14.32	4.746
100	-11.373	10.082	-13.379	-16.507	-9.922		18.618	-20.078	-18.749	-2.762	-20.125
101	-9.252	-6.982	4.97	0.783	-8.092		-17.515	-3.139	7.579	10.457	-8.026
102	2.932	23.022	-5.406	0.136	2.717		11.981	-0.093	33.597	1.036	-8.779
103	4.307	-16.643	-2.091	1.667	-7.677		-21.365	1.346	-8.58	8.257	-16.99
104	-2.111	-22.54	-1.452	-14.125	2.914		4.108	-13.801	-25.046	-5.6	-22.382
105	3.781	7.965	-4.525	-24.865	-4.845		-5.287	-10.563	-10.017	-10.015	-81.259
106	-0.865	0.941	-0.744	-0.083	108.937		0.053	1.138	-1.297	0.894	2.024
107	16.657	3.41	-5.247	-4.076	2.715		-20.021	-28.39	6.134	-11.402	-27.22
108	-1.194	15.341	1.806	7.251	13.266		-8.673	6.312	8.219	4.138	-19.661
109	-0.807	-25.579	3.493	-0.047	15.696		8.835	15.784	1.91	2.334	1.775
110	-6.222	-8.512	2.6	12.25	-0.557		-6.959	22.833	15.703	-1.467	18.819
111	-6.464	20.839	-11.249	6.296	26.744		-7.575	-8.721	12.184	-9.12	13.48
112	-6.048	-3.702	-30.456	-13.016	-6.021		17.484	-10.641	-19.265	-10.528	-22.27
113	-1.584	30.523	6.63	-4.804	4.101		-15.469	-22.501	0.614	-7.207	-0.686
114	-35.894	-2.385	7.148	8.5	-0.127		-1.375	-6.549	-8.808	0.6	-16.067
115	6.301	0.713	-12.834	-5.315	-9.978		-27.442	-20.953	-25.426	16.336	-23.121
116	5.745	-6.115	-1.312	0.903	5.76		16.684	0.748	6.672	9.033	-8.369
117	-0.08	3.177	0.954	-4.32	0.502		17.518	2.078	-27.3	-0.735	103.868
118	-25.019	-27.78	17.075	3.16	-5.661		-20.058	9.965	-9.121	21.771	12.956
119	-0.443	-2.871	-1.247	-1.175	-0.819		-1.283	-3.342	-5.946	4.939	-4.128
120	-1.784	0.56	4.351	3.348	0.223		3.379	-7.832	6.226	-19.721	-5.68
121	-4.126	-4.125	1.499	3.592	-3.177		-0.215	7.105	5.648	7.234	7.706
122	-2.923	-0.222	-10.907	-1.436	1.909		2.387	-13.813	-25.26	-9.593	-27.016
123	-17.371	-3.685	-18.01	-19.297	0.263		34.911	-12.637	-40.076	-26.95	-26.858
124	35.298	3.151	9.78	-4.671	-6.638		10.794	-1.039	-10.852	-0.332	-4.799
125	2.7	11.874	-7.381	-10.648	-14.885		-1.251	-2.747	-16.945	-2.266	-9.583
126	1.728	17.488	-1.507	-7.641	7.257		-15.591	-12.982	-11.758	-1.7	-15.059
127	12.204	-21.098	25.513	19.378	-15.708		-33.8	39.629	56.208	21.127	13.17
128	5.41	15.035	-14.177	-8.377	7.516		108.022	9.123	-9.794	-6.496	-7.95
129	-1.757	-12.677	-4.354	-23.062	21.777		-11.308	-17.89	-20.486	-13.994	-52.108
130	-13.905	3.838	-7.805	-4.871	8.032		0.787	-8.407	-7.91	-3.027	-7.069
131	-2.394	-18.96	-3.684	8.614	4.916		6.002	10.947	-12.507	1.359	25.846
132	-5.845	-14.814	-7.351	-5.053	-10.967		-19.351	-8.687	-11.488	8.746	-12.498
133	2.967	-8.185	39.35	2.813	8.591		-11.695	18.454	38.614	0.827	-10.645
134	19.895	-0.212	3.408	-0.033	1.32		-18.431	5.895	10.228	22.342	-0.284
135	-7.621	1.487	-20.704	-19.768	-5.196		3.361	-33.101	-15.768	-9.661	-23.894
136	1.306	7.908	-11.634	-17.876	12.686		25.543	-1.187	44.977	-5.082	4.351
137	-0.261	-14.619	4.978	10.023	2.776		-43.68	-21.767	-5.553	1.062	-2.022
138	-2.296	-12.786	31.576	-5.341	3.498		2.785	33.257	15.554	-0.407	-2.22
139	-8.214	1.689	16.46	18.938	7.244		-20.529	12.492	1.215	10.741	-0.689
140	-11.092	6.391	19.624	22.638	21.742		15.186	2.967	-11.319	-4.039	-47.173
141	9.531	2.62	-9.518	4.473	10.811		-9.245	-14.829	5.368	4.599	11.293
142	-1.864	-7.842	-11.263	-4.243	3.927		-23.945	-14.518	-3.021	4.51	-2.323
143	1.149	11.726	6.409	5.559	-1.644		18.933	4.26	5.428	-14.219	7.46
144	5.092	4.544	2.689	20.605	14.81		-3.656	24.837	39.056	0.755	28.792
145	0.254	37.573	-14.909	-13.083	-5.217		32.778	-7.361	22.266	-3.336	31.169
146	10.243	-6.394	6.341	-9.456	3.089		2.27	5.593	11	3.659	-20.329
147	12.128	-10.052	14.211	-0.326	-8.483		-17.018	4.892	41.722	18.788	-0.647
148	-1.253	25.913	-3.003	13.574	13.794		13.224	-9.924	-3.562	15.315	3.576
149	0.979	-14.239	32.045	-6.541	3.623		4.846	34.049	14.317	6.723	-3.789
150	5.73	10.658	-22.058	-2.295	0.946		12.744	-26.277	-14.694	-12.304	22.504
151	-0.366	-1.505	-5.393	-13.544	-0.547		17.667	-5.448	-5.366	-5.528	-12.778
152	1.598	-8.286	-13.378	-3.453	2.319		2.328	-18.797	-3.833	5.496	-3.589
153	-6.574	-26.915	13.913	22.306	8.631		-13.628	7.475	26.905	17.463	5.843
154	-0.414	21.396	-0.132	-0.45	-12.359		48.878	25.836	13.724	-4.612	6.689
155	-0.671	-12.813	2.962	42.73	-46.944		-0.119	48.522	49.605	35.333	39.724
156	-8.527	3.085	-8.498	-9.981	5.116		24.112	10.912	-23.272	-8.408	-13.396
157	5.294	1.68	-4.031	-8.951	-13.704		12.614	-20.095	1.921	-23.732	5
158	-13.184	2.689	-18.498	-2.334	3.91		12.179	-4.45	-1.412	-2.451	-2.863
159	-9.168	-1.538	4.802	0.398	17.167		2.603	-20.146	9.32	-21.36	-6.874
160	-6.772	11.325	24.126	3.216	-12.399		41.709	14.758	16.207	-11.64	23.027
161	9.971	21.349	7.835	-8.263	17.298		5.592	1.601	4.952	0.435	26.041
162	-1.903	9.571	-2.52	-3.991	0.428		0.1	-10.982	1.61	-21.52	-4.04
163	-10.099	5.992	-16.556	-4.638	-12.314		-8.613	0.527	-10.787	-1.043	-25.897
164	-7.39	6.878	-5.281	-5.156	-4.15		16.533	12.793	-12.326	-14.661	9.872
165	-1.826	8.623	-14.391	13.216	-18.178		-12.518	-7.691	-3.567	-1.464	-2.098
166	-17.242	4.343	12.058	-8.44	27.29		28.531	-3.498	-2.698	2.468	0.245
167	9.578	3.395	6.135	4.565	1.778		11.783	-1.451	7.257	0.246	0.234
168	-1.48	2.79	-17.201	4.724	1.645		-12.876	-28.964	-1.724	-12.674	-3.318
169	1.091	10.431	13.072	9.414	26.772		9.334	3.537	18.275	-14.639	17.7
170	-0.089	-4.872	8.9	2.995	31.403		1.162	-7.215	-6.401	-4.108	-8.013
171	6.602	-17.535	6.684	9.352	-0.812		-5.003	2.054	-4.93	18.047	-9.304
172	1.569	-2.179	41.312	-1.711	6.87		-2.448	36.643	31.063	-8.157	-0.033
173	0.29	-2.212	-4.147	-3.125	-14.193		-32.433	-8.412	-3.658	-4.345	-7.592
174	-14.059	9.269	-22.573	19.466	-6.808		49.677	-2.609	19.407	-10.421	-1.104
175	12.116	-5.296	-1.432	-12.424	9.515		18.033	-1.379	0.565	3.833	7.42
176	0.754	7.624	-5.174	-1.033	0.448		-5.01	7.646	0.389	-0.94	-13.873
177	21.576	5.452	-7.683	-12.695	-7.712		1.253	6.669	-6.185	3.969	-5.913
178	6.868	-0.474	-5.162	31.195	-3.929		10.826	3.762	0.793	4.26	0.262
179	-2.874	-0.223	-22.583	-5.557	-19.16		12.103	13.527	-12.396	-1.977	-22.99
180	-6.587	18.68	-2.395	-36.848	14.064		31.156	4.393	-6.461	12.278	-9.51
181	-8.155	-6.151	5.333	-25.995	-8.952		24.083	4.932	2.875	4.281	2.278
182	0.334	8.375	0.533	1.348	11.452		26.28	4.235	7.6	14.107	-5.04
183	14.334	4.643	-18.863	-16.912	-5.183		18.736	1.656	1.62	37.247	-12.262
184	-5.612	-0.361	9.786	-12.824	-6.389		20.647	-3.499	0.412	4.857	1.412
185	-3.806	-21.091	14.509	-4.031	3.55		-19.623	11.101	8.54	3.201	7.381
186	-2.492	-4.152	-15.893	-15.363	-8.658		25.158	25.212	0.672	2.209	-2.937
187	-0.269	15.239	11.578	3.44	20.003		6.609	1.138	-1.021	9.222	0.004
188	16.02	8.748	8.709	-10.868	6.198		27.821	6.353	2.797	10.729	9.39
189	2.261	-13.659	5.527	17.524	-2.792		24.997	-8.973	24.454	4.55	4.013
190	6.837	-7.761	5.533	5.419	-9.112		15.636	-3.297	-4.334	-2.812	3.982
191	-3.359	-2.585	28.288	13.532	1.005		-22.822	-14.475	0.283	-0.786	-3.282
192	-6.303	4.832	15.501	14.444	-0.736		19.407	6.887	-10.92	0.932	6.657
193	25.169	-2.619	-0.454	-3.997	-4.222		-31.851	1.059	-4.439	-0.063	-2.187
194	-9.05	0.224	-7.181	1.665	4.836		7.665	-2.771	5.983	3.396	-5.668
195	-8.364	-2.184	0.353	-5.103	4.661		2.457	7.753	22.754	7.953	3.421
196	-11.445	1.663	-0.234	-0.366	-7.23		3.95	-14.734	-4.798	-0.046	-2.928
197	-2.996	12.892	-5.543	-2.421	2.36		-8.909	-8.848	-20.836	-2.84	-15.529
198	38.189	17.254	-20.349	-25.919	-0.831		-4.018	15.698	-30.435	29.588	3.815
199	-11.824	-20.271	2.556	7.785	1.444		4.622	-6.875	-10.553	-1.079	0.049
200	-8.93	26.051	8.457	0.591	24.353		20.587	-12.802	35.194	-3.377	3.879
201	11.036	-4.706	-11.337	-30.775	-13.77		22.622	15.142	0.486	2.043	-6.06
202	-12.367	9.231	-11.17	-0.815	-1.839		-1.732	-7.459	-3.215	1.539	-1.428
203	-4.461	-10.833	-2.242	-27.196	-41.224		5.136	15.899	-27.278	-5.328	6.841
204	-29.858	10.386	11.707	-14.207	-14.781		-22.711	16.479	8.09	-2.884	0.02
205	2.397	-9.547	13.204	-4.778	1.4		16.232	11.699	-14.945	16.469	6.428
206	29.359	12.189	-3.466	-0.214	2.327		14.276	9.823	0.122	8.94	1.906
207	-11.916	-5.38	9.699	27.659	24.81		11.949	8.883	9.672	-6.069	1.599
208	7.127	-6.322	10.37	-34.067	-8.059		37.405	12.635	-12.883	16.521	6.087
209	2.442	9.72	2.659	56.229	46.719		-45.454	5.808	-5.317	-9.256	-1.754
210	2.373	7.913	-9.23	-29.218	-23.315		23.307	6.316	-1.657	-8.984	1.548
211	10.705	9.801	-1.306	17.454	19.825		-18.792	-0.798	8.569	-4.473	-11.816
212	13.192	-0.462	-0.748	-0.689	-6.943		5.172	-15.157	-17.925	-4.011	0.335
213	5.936	8.631	-8.808	-9.156	-1.459		-4.113	23.819	9.085	6.396	-2.517
214	5.553	21.257	-6.24	0.598	-2.37		25.849	15.079	-15.744	-2.827	-11.521
215	-6.007	10.923	10.846	7.087	13.661		-21.772	-4.403	-24.546	8.593	0.95
216	0.257	-11.553	0.361	9.941	-2.155		-34.246	-4.266	-3.606	2.523	-11.752
217	13.135	-5.035	5.929	1.658	-2.671		-36.257	-1.036	-0.966	-3.446	18.381
218	-4.952	20.857	22.411	21.252	14.712		-49.446	16.458	5.742	-5.256	4.716
219	-22.02	-5.683	1.971	21.275	18.929		-74.623	-34.597	-12.694	-2.811	0.187
220	12.162	10.547	14.913	-3.274	8.874		11.92	3.685	1.185	15.227	5.612
221	5.732	0.47	11.911	12.974	33.132		7.663	-5.467	34.368	19.887	-12.472
222	2.682	-12.568	8.276	9.66	16.705		-7.79	-5.753	7.858	-20.699	26.549
223	-18.267	2.872	-3.267	17.221	-5.134		10.801	23.042	5.917	-9.116	2.867
224	37.86	37.225	-1.897	-6.534	28.372		44.069	48.425	20.122	11.725	5.598
225	-11.247	13.291	-16.484	-1.649	-16.163		-5.732	41.551	-20.513	-6.556	-10.931
226	-4.516	5.275	-3.653	-4.067	-1.267		31.807	14.686	1.565	11.882	0.849
227	4.355	9.951	14.865	-8.076	7.396		0.085	4.464	9.23	26.459	15.088
228	-7.531	7.624	-4.898	6.631	-11.284		-12.706	-2.546	-15.671	3.4	-17.069
229	-32.351	0.952	4.879	9.617	-2.066		6.081	1.609	-1.346	-48.474	0.284
230	7.858	0.419	0.734	6.356	-1.686		-1.04	0.201	5.546	2.874	3.341
231	-4.555	-0.854	-8.006	-1.18	-2.568		9.987	10.279	-4.874	-44.146	-7.812
232	-9.2	0.576	6.771	6.919	6.23		4.435	1.472	1.035	-10.109	-3.506
233	-3.247	-0.379	-0.04	1.271	-9.216		-1.657	0.276	0.453	97.365	-5.409
234	-8.524	5.648	-7.167	19.477	-21.673		5.82	-9.814	17.46	-36.762	10.387
235	-4.012	-2.601	4.781	4.945	12.626		-15.1	-1.493	-6.733	11.092	0.988
236	-28.808	5.999	21.169	15.506	8.52		-10.701	-7.47	18.267	-22.381	-10.649
237	1.155	6.535	12.725	-12.226	7.673		-14.351	0.786	-5.913	4.061	-3.138
238	-23.391	-31.777	28.257	9.504	-36.931		-11.401	4.192	-3.479	21.31	8.844
239	-12.482	-4.771	4.808	4.155	13.923		10.023	1.051	0.072	-37.188	-3.799
240	11.385	0.638	5.432	-4.982	-2.465		-2.837	0.809	6.381	9.125	2.414
241	-2.835	-66.823	2.551	0.157	4.292		2.9	-0.817	-0.548	-0.275	-1.87
242	-13.782	-2.089	3.396	8.867	-11.277		-6.444	0.43	5.711	-2.318	-1.611
243	-41.505	-0.526	12.629	8.165	8.17		-27.404	-7.675	42.994	19.834	10.402
244	12.901	-3.512	5.526	-10.132	5.812		-14.161	-14.071	0.781	-22.634	-0.971
245	-5.99	11.532	-2.032	7.174	7.684		-26.103	4.736	-8.497	-5.372	-13.933
246	12.029	7.256	3.278	3.272	2.121		0.604	-7.582	2.319	-45.785	22.25
247	-1.422	-2.485	3.892	0.954	62.196		5.827	-3.072	1.423	2.912	1.691
248	27.401	10.125	-17.852	-8.098	-14.306		-4.292	5.258	-1.658	-12.791	-18.384
249	5.068	1.2	-1.73	2.949	-6.889		3.552	-1.153	3.894	0.864	3.705
250	22.299	-18.236	6.699	5.758	1.316		4.709	8.625	-7.563	-11.511	7.557
251	-1.428	10.206	-0.36	7.842	-3.538		2.364	-8.492	5.457	1.204	8.927
252	8.199	7.328	-6.727	-13.891	-8.298		-8.059	-4.551	-0.689	7.123	3.247
253	-6.142	-6.19	7.454	15.926	11.425		0.805	2.205	6.656	-9.793	1.824
254	-1.223	-3.833	-5.866	0.478	-7.991		26.609	8.95	3.512	-8.525	-5.626
255	7.746	-4.618	7.227	3.55	11.575		-1.427	84.793	0.278	-6.806	7.221
256	-33.015	1.068	9.166	12.4	3.911		-14.753	-12.392	2.176	-21.526	7.847
257	20.933	11.721	-0.981	-5.035	1.861		1.822	3.984	2.487	98.904	1.265
258	26.945	-32.83	14.526	12.938	35.932		0.374	-2.911	-9.693	-1.328	2.505
259	50.546	23.029	-10.321	5.137	38.186		28.388	-33.758	21.8	-45.371	18.182
260	3.688	3.599	-2.719	-12.825	-3.034		18.05	17.807	-9.837	2.719	-5.715
261	18.108	9.673	19.865	5.962	7.073		-3.344	4.686	13.344	8.663	4.676
262	-39.878	12.502	-10.505	22.759	-16.612		-3.616	6.575	18.693	-30.255	2.624
263	-33.97	-8.305	19.602	9.266	28.586		7.987	17.318	10.035	-12.232	12.6
264	-12.429	-15.907	4.183	18.318	26.592		13.664	-0.829	9.665	-32.449	4.812
265	-23.898	9.06	-4.401	-8.058	-5.5		-10.571	8.714	-8.244	6.379	-4.116
266	22.544	10.642	4.209	3.916	12.006		9.825	2.006	10.538	5.28	-1.411
267	27.112	-2.324	4.431	-19.036	8.561		21.473	20.838	5.318	4.039	0.301
268	-10.064	15.554	-0.349	-6.431	-21.309		23.308	-7.696	4.4	10.003	24.356
269	-9.516	3.089	37.103	13.698	37.768		4.396	4.774	24.481	2.088	-6.704
270	53.978	6.857	-1.992	1.631	-6.297		45.278	-9.265	0.773	5.614	0.71
271	0.833	-3.461	10.871	5.014	-1.027		-1.111	-5.12	-21.445	60.383	-0.426
272	6.565	2.399	-4.269	36.54	10.575		0.927	13.591	-24.236	11.047	-16.518
273	-14.1	10.274	11.048	9.959	19.944		-3.992	-9.043	-4.542	2.66	9.198
274	7.799	8.332	1.121	48.057	23.243		9.664	0.23	-19.181	-0.05	0.037
275	1.957	8.503	-1.389	-2.266	-4.37		4.225	-10.363	-0.401	-10.879	3.977
276	9.303	3.426	-10.964	-8.503	-14.434		4.81	0.973	1.132	14.66	5.564
277	-26.365	21.957	9.065	12.858	6.785		17.474	-3.086	-2.991	7.402	12.735
278	-20.567	14.074	17.179	3.682	8.831		-6.696	3.398	0.247	19.52	15.443
279	-5.854	-2.183	-3.09	-3.276	-9.774		-6.259	1.08	-11.699	0.381	-2.27
280	6.26	-9.141	-1.747	-8.761	2.169		-4.194	-0.926	-8.127	-8.349	13.253
281	-26.159	-12.508	27.367	4.724	60.83		10.549	-6.107	7.575	38.121	28.006
282	-95.889	3.076	-0.745	-0.232	-11.509		-5.03	-6.322	-2.052	-3.706	-0.755
283	15.931	-1.91	-5.885	1.751	-5.276		17.743	-11.849	20.552	-8.219	8.166
284	8.75	6.488	-10.259	3.054	10.169		-26.25	-9.54	-2.282	-9.658	15.166
285	-14.08	1.609	28.6	14.032	-8.341		2.214	5.316	24.646	5.171	-0.373
286	0.402	0.089	2.493	-1.539	8.898		1.317	-9.708	-3.58	9.441	0.677
287	-15.889	11.329	2.969	11.604	9.128		-1.462	-0.873	-0.544	-21.177	-3.461
288	-29.301	-23.741	-2.203	0.499	-16.831		16.369	3.668	5.451	-11.286	-18.98
289	-16.81	6.008	13.444	27.341	36.09		-9.757	1.123	19.76	-18.717	31.6
290	8.449	10.115	-1.678	-0.637	-1.884		2.506	-8.932	9.853	-38.072	8.48
291	15.571	2.869	0.728	-3.734	13.077		-10.03	-17.943	-9.266	-14.536	2.976
292	-16.996	10.989	14.586	-2.535	17.756		-8.944	-1.165	-10.231	-21.173	7.217
293	-1.144	-11.585	20.017	45.104	43.734		3.812	6.114	19.445	13.153	38.143
294	-5.433	-9.222	10.226	14.174	21.851		-3.924	0.764	1.595	8.064	6.326
295	-20.605	16.746	-21.084	-15.006	2.007		1.916	-0.972	-1.771	-11.878	-8.383
296	13.575	12.751	-4.992	1.827	-15.55		21.725	-7.603	0.883	-4.314	9.203
297	15.354	4.99	16.514	-6.808	9.193		48.024	-9.694	-8.68	2.823	2.239
298	-100.664	0.331	2.896	-1.475	1.739		7.192	6.741	-1.666	-1.605	-5.904
299	1.287	0.244	1.26	-2.353	0.914		-4.823	-1.908	-6.178	4.658	7.524
300	12.129	-2.956	-3.359	-6.682	-26.182		17.812	-0.096	-21.669	14.015	-11.892
301	-7.533	-1.192	-0.367	3.569	4.691		-3.266	6.119	-0.566	-5.87	-10.349
302	-10.193	2.072	-13.896	-2.466	14.175		-2.1	-20.86	-22.638	-11.468	42.395
303	-7.256	0.217	-39.062	-64.236	-4.055		0.558	18.264	31.206	3.978	-0.866
304	-60.673	4.882	1.065	-0.009	-0.628		23.17	-34.14	22.666	9.478	0.564
305	-6.145	-11.134	3.797	0.014	5.906		-33.718	-1.113	1.649	-16.342	0.635
306	-75.064	9.603	3.918	4.18	1.188		33.419	-28.486	34.027	2.354	-1.35
307	-38.142	14.746	6.93	-0.591	-1.649		29.369	-30.713	21.853	51.4	0.153
308	15.075	-1.587	-12.092	0.667	17.892		-37.355	-16.171	4.067	22.277	8
309	-2.008	13.047	8.117	5.55	13.811		25.943	-0.803	33.602	-3.387	-1.327
310	-0.768	-3.229	2.093	1.542	-7.1		41.317	-2.603	1.165	4.816	-1.319
311	0.906	-2.77	-30.29	-39.13	-62.353		-1.865	-1.832	16.609	-41.595	-0.106
312	-32.285	14.132	13.632	7.894	0.262		35.506	-25.678	14.2	22.592	5.562
313	-80.591	-0.053	6.742	-9.036	-2.858		6.311	11.904	-6.226	1.876	1.025
314	2.865	-9.287	1.474	102.278	-23.677		-1.595	-7.727	-12.109	62.999	10.005
315	4.073	27.895	15.786	9.434	38.066		-56.917	-23.061	-16.785	-8.717	10.33
316	18.902	-1.642	-0.992	-3.627	27.475		-4.794	11.844	5.198	6.163	-15.388
317	-13.024	7.053	9.241	13.835	21.7		133.227	2.776	3.355	4.792	12.726
318	19.949	-4.38	2.63	2.754	4.543		-1.9	7.999	4.127	-32.563	-0.522
319	5.458	-3.682	-12.157	10.871	1.797		-17.906	11.974	-3.682	11.37	1.21
320	28.115	9.48	-34.637	24.238	-42.638		5.106	37.65	-10.088	38.658	4.07
321	2.453	16.781	12.51	23.218	14.064		5.164	-5.581	6.771	47.782	21.658
322	0.808	-10.609	-3.385	-1.936	-26.435		-6.318	2.985	-34.779	1.142	62.164
323	7.203	-7.024	-0.036	-5.101	-7.094		-8.505	10.761	-9.684	-8.905	-5.26
324	5.241	-14.028	-0.201	-5.771	-2.406		29.272	6.005	-5.872	24.174	-3.723
325	16.575	-3.32	-11.387	-2.845	15.242		-38.16	-0.861	-4.232	-0.402	-8.769
326	-8.403	-3.933	5.291	-12.535	-20.44		15.227	-3.743	-3.346	14.781	-11.31
327	33.774	16.198	11.963	28.188	21.842		22.424	0.783	-5.902	17.42	7.265
328	69.374	4.618	34.853	17.503	3.931		-30.525	-15.895	-29.624	-31.844	-6.505
329	10.429	4.865	21.532	14.106	29.352		10.028	16.138	-11.671	11.939	-1.664
330	8.492	-0.013	-4.535	6.421	-1.897		-11.489	-18.096	-4.445	28.376	14.859
331	-42.153	-5.39	-17.393	3.605	-5.661		-9.15	5.972	-14.516	-20.689	-8.121
332	31.653	-12.888	0.67	-12.599	-4.434		-28.998	4.994	-19.44	-9.354	0.027
333	15.161	15.989	16.71	4.432	31.254		17.442	3.332	8.344	27.039	7.842
334	27.403	7.622	13.713	9.374	13.239		-0.41	3.674	-10.139	2.812	-6.194
335	32.531	30.322	13.153	17.731	45.155		8.41	5.363	-1.939	-11.75	4.01
336	40.294	-13.887	5.999	-1.193	-25		-5.253	10.049	-39.203	-0.494	-11.23
337	-5.485	-18.1	-25.437	26.785	23.37		-3.138	-6.919	30.888	8.917	26.076
338	43.994	-64.912	-2.089	5.69	10.235		-56.451	-17.3	-13.924	-3.753	-5.058
339	19.812	9.491	-5.036	-8.253	4.388		-9.486	5.845	3.206	-40.708	-7.154
340	10.662	8.489	1.588	-10.883	8.348		4.569	11.25	2.956	-4.127	-10.226
341	11.605	-13.363	8.434	0.929	-9.691		-8.329	6.997	-33.041	-12.803	-11.865
342	23.44	7.57	5.841	8.898	15.764		22.222	-5.255	17.922	26.393	11.726
343	15.374	-16.046	17.36	0.474	-14.299		-2.127	3.157	-29.023	17.616	-11.652
344	-5.255	27.345	20.041	14.084	13.072		-5.859	-3.432	-2.215	25.157	7.836
345	5.913	-18.728	1.419	12.486	10.85		-7.713	-6.127	-13.404	19.02	23.429
346	0.338	-0.546	-0.542	-1.808	0.336		0.403	19.594	0.377	0.228	0.15
347	-14.59	2.657	-3.111	0.715	-6.492		-14.183	3.984	-9.245	8.221	16.989
348	18.692	2.731	-3.867	0.184	2.78		1.793	77.659	-1.184	96.691	-21.435
349	-12.172	-18.535	-1.947	3.106	-14.18		-4.877	36.413	-1.118	-3.871	54.605
350	7.04	59.226	-7.586	2.544	-4.756		-18.065	-48.178	-9.351	-17.349	3.593
351	-16.299	-0.591	-9.935	1.186	15.54		-5.275	10.73	-2.722	4.887	-13.888
352	-3.926	-4.153	2.479	9.216	15.724		4.318	-22.85	-2.982	-18.534	-11.105
353	-4.079	-0.185	-3.342	1.251	-0.761		-3.351	-5.243	-0.201	148.31	-5.621
354	22.059	-30.137	7.647	-3.144	6.114		14.447	12.916	1.609	-2.218	36.775
355	-23.869	-22.638	9.284	1.574	12.381		-5.345	-23.517	-1.45	13.962	-11.483
356	-0.63	0.069	0.387	1.995	-2.215		-54.285	2.254	1.422	-1.334	7.152
357	-7.61	-5.058	-2.06	21.707	-3.022		-9.756	6.035	1.522	0.587	0.722
358	-2.614	-6.311	-3.532	-0.827	-6.303		3.039	-2.184	-15.06	-8.984	0.345
359	21.066	21.871	6.884	-4.361	-5.267		1.065	-46.569	7.377	-44.074	-11.109
360	10.679	11.528	6.167	9.703	16.241		9.529	-5.437	8.842	4.078	-44.186
361	-10.59	15.678	1.816	13.318	15.162		-1.733	-2.703	-5.435	12.733	10.971
362	-24.905	19.809	0.208	21.954	12.841		-17.936	-22.252	-3.698	23.323	-0.616
363	6.442	-5.193	2.569	11.737	13.104		14.648	-17.137	32.251	1.044	13
364	1.38	2	0.426	8.198	4.545		-8.224	2.876	-5.076	4.593	3.677
365	14.057	4.423	-5.701	-14.726	-0.806		-4.739	7.558	7.165	-5.736	3.12
366	27.52	-2.261	2.614	-0.423	2.68		5.986	-3.191	-2.472	8.244	0.636
367	19.308	22.315	-1.616	6.49	6.097		-12.347	8.691	3.748	-3.561	20.292
368	-15.443	9.938	1.748	2.295	-4.745		13.469	-14.412	-10.176	10.44	-6.663
369	1.199	55.392	41.044	55.855	42.033		18.623	21.054	5.359	47.612	36.739
370	-37.114	9.123	5.666	6.807	0.818		2.778	-1.767	-3.801	-5.083	14.625
371	-13.318	-12.546	3.835	-4.901	5.34		46.531	-33.783	7.111	-24.337	-8.545
372	20.219	4.379	-0.535	2.648	0.213		7.067	-4.418	0.75	9.367	-5.388
373	9.725	-27.413	-16.63	-19.82	-5.829		13.261	-2.294	1.116	-15.954	-25.712
374	-13.013	0.728	-10.445	-8.155	-8.566		37.219	-4.256	2.48	1.505	4.464
375	-5.124	-11.037	3.943	-8.767	-26.294		3.482	-16.469	7.183	-29.849	-13.417
376	6.276	38.283	6.498	3.922	9.561		6.151	2.022	3.694	6.064	17.339
377	9.671	16.22	3.089	4.639	19.633		6.352	-9.577	10.527	34.592	-57.733
378	9.533	22.304	-2.913	-2.319	3.908		3.334	-20.893	2.459	-18.679	1.833
379	35.901	-4.761	-1.789	2.315	4.608		-5.939	-2.116	-10.278	-5.131	15.189
380	-12.543	-22.27	-12.123	0.125	-9.522		-20.247	-38.577	-18.909	-2.778	10.224
381	-8.233	8.895	-1.99	-2.759	-4.745		-37.52	-4.301	-2.039	-1.426	3.219
382	2.666	-5.513	2.399	14.829	9.025		2.027	6.069	8.871	12.947	3.431
383	3.668	-0.07	-11.192	6.39	-3.278		-5.286	-9.093	-0.301	-0.905	-20.315
384	6.183	-6.569	34.195	3.275	13.202		-1.539	5.508	-2.847	52.364	10.868
385	22.116	-2.177	-6.043	-9.309	-13.112		-2.065	-18.425	-41.903	-30.909	9.653
386	-1.624	-0.386	4.526	12.794	72.356		9.444	-14.227	25.153	21.725	3.035
387	2.995	0.772	0.42	2.044	1.492		-2.203	1.36	4.657	60.576	-71.499
388	11.113	0.448	-7.425	11.02	-1.237		-1.19	-1.105	27.929	19.249	-16.154
389	7.299	-0.926	-8.255	29.267	-3.965		-6.506	7.242	7.237	0.791	-19.352
390	9.663	14.032	26.417	19.913	24.607		7.32	20.442	19.805	5.97	13.266
391	6.361	0.153	-34.616	0.899	47.765		-2.148	-30.181	35.806	6.852	0.778
392	20.108	-7.287	12.026	14.554	0.227		-4.669	2.895	11.585	14.311	-0.327
393	10.842	-2.42	-5.195	2.798	0.293		-7.109	-0.458	8.82	7.406	-41.992
394	19.853	14.004	0.622	-1.38	-0.255		66.816	-0.95	2.839	11.344	-2.302
395	1.402	-1.864	16.272	4.746	41.656		5.28	32.761	76.798	93.908	3.161
396	-64.353	10.761	3.829	8.471	-0.511		0.974	-2.17	7.654	-19.87	-7.98
397	-4.657	6.235	-16.61	-4.901	-4.906		-4.697	0.426	-3.202	1.51	-3.908
398	12.28	-21.193	-3.966	-0.609	-14.322		-7.171	-11.715	-3.952	-18.772	7.971
399	6.125	6.175	2.021	-5.568	-17.757		6.688	16.462	7.146	-29.461	-0.33
400	18.937	21.434	26.875	2.765	12.017		-1.616	7.607	28.25	1.207	-20.951
401	-0.137	11.017	28.637	14.843	-1.363		18.497	11.273	15.415	2.425	-22.42
402	6.597	-7.934	19.421	6.743	42.917		8.861	35.492	73.485	91.536	1.438
403	9.325	-2.336	8.919	-5.429	-8.034		0.533	-6.298	5.138	-0.48	-1.619
404	-8.422	32.382	2.462	8.508	-8.716		14.567	2.863	-15.722	-34.597	0.182
405	13.587	12.511	23.861	25.009	-2.408		18.357	27.129	24.56	9.592	8.454
406	6.567	2.144	10.482	24.825	15.065		-0.142	39.274	-6.649	27.976	-3.001
407	-23.598	1.823	-20.23	18.998	39.679		8.028	19.884	23.785	32.84	27.328
408	-1.93	-11.945	2.197	18.192	14.97		-3.011	-23.589	8.255	24.584	7.674
409	38.786	19.506	-16.517	2.29	-6.406		4.486	-19.54	10.745	-19.158	5.96
410	36.347	-1.208	6.798	0.502	18.087		-26.709	9.825	37.09	71.868	-1.896
411	15.534	2.496	47.93	20.559	71.588		5.433	78.366	68.71	47.974	70.379
412	56.029	-25.398	-8.302	2.269	10.861		-14.097	47.916	10.44	37.463	-25.217
413	-7.52	-4.346	-1.573	21.567	29.961		-0.499	15.974	24.95	43.911	17.154
414	1.204	4.946	13.603	11.795	5.13		15.917	27.015	37.859	-17.266	1.846
415	-2.665	26.604	16.151	10.676	-30.682		-2.952	22.666	5.629	11.665	29.245
416	-48.446	-14.305	19.479	0.649	-25.203		-1.51	-16.404	-15.239	-32.597	7.694
417	-21.927	26.503	9.669	25.018	-6.088		4.868	2.433	-0.786	-30.332	1.469
418	-13.5	-1.522	-6.104	6.256	-19.22		-1.506	-9.4	-50.619	-27.679	5.489
419	36.087	-11.199	11.994	9.127	-5.389		6.508	26.617	10.056	13.955	-6.083
420	17.201	-0.764	25.169	6.298	4.061		-1.703	26.337	-0.652	-7.724	7.056
421	101.799	-13.997	-7.916	-8.954	-6.208		-29.929	-17.249	-22.186	-5.388	-14.076
422	-23.889	18.699	34.709	57.351	29.953		2.344	4.48	31.454	-4.26	10.592
423	62.782	-5.688	-9.873	-8.292	-1.82		-2.223	-4.772	-1.742	-2.978	-3.739
424	14.107	20.515	2.109	-1.117	-0.945		-6.026	-1.489	-6.184	-5.683	4.178
425	25.218	4.902	20.113	10.12	-11.235		8.346	22.287	11.211	17.595	-12.832
426	9.633	24.064	5.701	22.614	12.128		5.406	12.66	-3.689	-15.837	-22.454
427	105.347	-56.118	9.153	-12.997	-15.004		-32.242	-17.836	-46.72	-8.537	-7.507
428	27.222	-7.781	3.89	26.761	-2.755		-3.979	18.635	-14.435	1.752	-23.66
429	66.461	-32.566	18.357	3.788	-24.488		-11.587	17.19	-5.458	15.777	-17.428
430	-16.766	0.715	-0.631	5.795	1.71		12.461	14.973	13.403	22.837	35.048
431	23.899	10.341	6.525	2.281	2.934		4.504	14.554	30.386	26.874	-13.637
432	10.058	5.868	-0.754	20.62	10.794		-6.846	6.818	23.77	33.064	15.34
433	40.778	-13.107	26.46	25.244	34.014		-2.975	40.852	32.601	56.382	3
434	3.156	-7.48	2.703	8.033	35.608		-25.707	-5.071	22.212	43.054	-13.079
435	18.529	0.92	9.855	16.453	5.337		-16.556	8.407	18.821	29.3	12.009
436	60.981	1.167	11.939	26.854	26.809		13.854	32.974	58.349	35.446	12.522
437	13.178	11.861	5.107	-12.223	-23.754		-7.55	9.48	4.02	-10.971	-15.708
438	5.183	0.028	1.424	5.407	-0.697		1.39	7.727	7.403	4.077	7.226
439	-14.791	-12.701	22.822	-13.887	1.586		0.656	-8.178	-37.468	12.016	-8.146
440	-1.405	-1.179	-1.177	-0.274	0.069		0.099	-98.673	0.131	-0.411	1.925
441	24.519	1.572	-18.696	-3.637	-18.977		15.884	7.858	8.292	-4.674	10.497
442	3.535	3.733	-69.394	6.517	3.794		-9.842	-0.449	1.17	15.081	-10.007
443	-1.553	-7.589	2.605	-5.981	3.41		-0.767	-3.065	-1.845	-1.856	5.037
444	-15.521	-1.544	5.623	-1.993	2.799		-0.068	9.129	-15.088	8.565	-6.268
445	-5.553	-10.754	-8.372	0.755	-4.179		-3.384	-13.986	-11.449	8.497	-4.121
446	12.47	8.006	-1.415	-16.824	22.853		23.036	36.191	-17.47	-12.79	0.442
447	5.572	-3.068	1.322	-27.019	1.886		-1.468	-0.999	-6.538	6.952	1.536
448	-1.196	-4.521	1.705	-7.946	2.552		-8.059	-0.825	-28.185	-2.975	-7.576
449	-52.835	3.829	8.496	0.709	4.757		-10.487	-19.13	-15.19	-2.129	-3.98
450	54.821	12.582	16.647	4.891	-9.279		6.168	-8.943	36.224	-0.094	30.896
451	3.086	-2.059	-45.811	4.899	48.57		-0.8	-9.439	-20.084	-50.906	-1.097
452	11.91	-2.735	-9.277	20.543	1.978		11.995	23.27	-4.707	-6.944	-14.673
453	41.758	-69.758	-4.826	-26.161	1.817		-0.775	30.218	-13.085	-31.705	-1.678
454	39.31	-7.307	-16.502	-14.491	-18.612		37.968	3.511	16.3	11.017	14.4
455	5.637	1.822	-13.211	10.439	2.885		13.505	-10.237	-8.221	-8.667	20.605
456	3.792	-16.747	41.503	-9.66	3.139		55.489	31.128	28.78	9.176	16.037
457	-6.037	-4.678	-14.394	7.85	0.566		8.519	39.498	8.865	-7.707	-12.107
458	9.398	16.404	1.663	35.42	-1.043		-33.819	-15.936	-8.874	27.577	0.824
459	40.631	-22.04	5.48	2.187	-3.352		-5.536	30.076	-15.716	-1.758	13.834
460	15.161	5.466	8.342	12.491	4.86		0.829	-5.066	12.565	-24.079	29.449
461	24.797	-21.895	-4.752	-17.538	21.469		21.164	8.759	7.201	-3.342	-5.899
462	31.773	0.837	-8.933	-11.725	4.225		20.539	6.543	29.316	-0.729	-3.377
463	18.102	-1.967	0.882	-43.604	-3.818		16.206	19.792	58.864	-0.674	7.683
464	5.39	-5.387	3.126	13.02	-4.017		15.262	23.109	-7.582	7.192	12.456
465	30.682	-4.185	-8.956	-7.356	-1.781		5.868	-4.007	-0.503	-5.447	-11.625
466	-9.889	1.027	5.122	-6.515	6.592		-11.165	10.233	10.725	-5.668	-6.054
467	9.906	6.141	0.574	1.164	-0.108		9.383	5.371	5.676	0.046	-124.481
468	-22.688	-4.71	8.044	2.572	-8.626		6.354	-3.782	-0.449	-1.394	5.841
469	-32.94	-4.188	-1.159	28.77	-0.127		2.585	0.005	-1.663	-1.157	-3.243
470	-15.157	7.288	9.853	-9.433	2.676		-4.491	4.227	-33.97	15.552	-7.575
471	12.699	4.524	-9.118	-42.966	55.226		12.324	9.437	0.365	-22.251	55.18
472	18.398	6.433	-21.957	3.626	11.078		1.224	-9.38	-6.602	3.338	14.95
473	13.924	1.461	-8.712	8.942	1.298		-21.28	1.448	17.143	-12.043	-4.952
474	-3.068	-0.826	-32.973	31.668	26.681		8.041	20.564	8.463	5.604	14.653
475	5.81	-5.612	-4.346	15.63	-2.63		13.077	25.31	25.885	1	-1.228
476	-4.603	-20.571	-12.503	-39.832	-11.089		-17.479	-27.505	-35.606	4.153	-3.528
477	-78.883	-4.783	1.925	2.74	0.34		-0.632	1.932	1.861	-0.367	1.445
478	18.9	8.352	-4.524	1.839	5.22		10.811	-22.258	-2.511	-0.373	13.973
479	3.125	9.372	2.653	-6.457	-6.622		-20.193	-5.137	-0.191	0.623	-6.159
480	22.041	10.799	27.618	1.85	-4.109		-35.98	9.128	0.405	0.716	-29.981
481	22.773	28.728	0.088	24.74	24.584		-16.66	14.318	25.627	-1.981	12.937
482	5.519	-0.792	2.435	5.579	-0.641		1.587	8.261	18.763	2.394	6.176
483	5.01	4.09	-1.764	-0.926	-1.29		-3.817	1.336	-0.311	-1.038	-0.03
484	8.511	4.418	0.7	-6.319	7.63		-12.06	-2.414	-1.124	7.132	16.248
485	6.676	-0.82	-8.031	68.51	7.497		35.809	36.892	-49.232	-43.515	-12.173
486	1.431	2.082	1.058	0.327	-1.865		-0.093	-0.484	-48.807	-1.001	10.005
487	1.235	8.466	64.524	66.089	-0.989		2.943	5.92	54.907	-1.678	-2.717
488	6.8	20.007	2.291	13.705	7.209		33.046	-11.273	8.33	8.194	24.606
489	19.221	-8.718	-11.535	16.709	-4.282		16.039	21.911	-0.458	-10.676	-6.733
490	3.033	3.129	-1.277	4.275	-11.811		2.199	59.694	92.669	-1.843	3.409
491	-0.886	12.528	8.921	1.855	-16.133		3.398	6.16	12.275	-5.895	-44.213
492	8.796	-13.783	-9.941	-0.372	-4.527		9.237	2.868	-6.234	-8.53	-135.185
493	20.488	-3.942	-3.51	-4.246	5.207		23.154	4.548	-0.996	-1.275	4.428
494	13.854	-0.483	-4.541	0.609	-2.72		-25.657	-24.626	5.46	27.535	-4.632
495	-0.478	40.613	-2.475	-2.051	-7.228		4.016	6.739	-2.172	-1.574	6.71
496	0.236	12.776	2.068	8.761	15.904		1.836	10.676	7.074	3.601	31.172
497	0.987	-1.022	-2.89	-1.428	-14.668		0.896	0.581	-0.242	17.97	1.009
498	-9.631	49.655	-16.461	8.676	-15.845		20.413	35.632	-4.407	-15.248	-13.311
499	7.299	16.528	-5.114	5.474	1.332		-7.283	-9.181	7.525	-4.346	-23.747
500	0.73	0.985	-14.451	0.042	1.305		40.275	-0.276	5.537	3.16	14.728
501	22.608	-7.217	-23.263	-1.314	5.984		31.29	-24.7	-16.38	4.409	-55.211
502	-19.413	15.778	31.622	-10.914	-9.929		-31.833	0.838	5.568	-13.092	-36.398
503	2.905	5.778	36.129	71.557	66.789		9.809	11.856	30.898	52.854	38.752
504	-15.084	5.103	14.232	-2.321	-30.412		-62.372	-0.292	8.012	-23.153	-15.495
505	13.329	28.157	4.406	9.171	7.758		19.915	16.27	17.094	-2.03	48.73
506	1.573	1.49	-0.296	4.159	-10.915		0.483	4.855	2.174	0.659	4.678
507	6.099	-3.402	35.466	35.776	39.122		-8.012	37.057	11.916	2.98	7.106
508	9.684	11.892	10.731	4.364	-22.377		16.944	-18.663	0.07	5.339	4.849
509	-4.291	17.074	29.248	16.946	15.492		1.018	-3.024	2.993	17.479	22.973
510	-21.591	-23.353	17.429	1.142	1.537		4.208	-11.548	32.363	-0.731	3.321
511	-5.84	-4.066	-27.424	-8.099	11.718		19.558	-1.852	22.868	7.347	44.143
512	-13.102	0.268	21.286	-0.286	-17.079		-67.211	10.379	17.175	-25.129	-12.699
513	-12.102	76.391	-6.896	13.789	1.727		7.46	47.928	-1.324	7.221	-14.635
514	-17.314	34.642	4.096	-4.056	-6.758		-16.532	10.263	7.043	-24.609	-14.782
515	-8.3	29.361	0.291	-11.126	6.771		-4.965	-4.352	30.263	-28.911	9.713
516	0.17	0.271	1.48	2.992	2.785		-0.692	-0.566	-0.346	1.383	-24.731
517	20.9	21.341	24.14	14.087	5.806		-1.322	51.715	22.639	27.155	-0.725
518	-28.316	-3.401	-13.616	-5.622	-8.419		-12.303	-11.648	-9.43	-88.727	-69.702
519	-2.541	-8.507	14.619	-12.571	-5.374		-9.478	3.502	-21.677	-5.996	-9.535

## Sheet: Figure 5
Panel 5g				Panel 5h				Panel 5i
Responsive cells (%)				Cluster representation (%)				Activity pattern during conditioning	CS activity pattern across days	Cell number
Before conditioning				Response pattern	CS+	CS–		USOnly	BefCondAct	7
	CS+	CS–		Activated before conditioning	17.808	27.171		USOnly	AfterCondAct	7
Activated	17.341	21.002		Inhibited before conditioning	10.959	11.204		USOnly	AfterCondInh	9
Inhibited	14.451	14.644		Activated after conditioning	18.082	8.403		USOnly	InhStable	9
NonResponsive	68.208	64.355		Inhibited after conditioning	13.151	7.843		USOnly	NoResponse	24
				Activated after extinction	17.26	8.683		CSplusOnly	AfterCondInh	5
After conditioning				Inhibited after extinction	9.041	5.322		CSplusOnly	NoResponse	12
	CS+	CS–		Activated stable	0	18.487		CSminusOnly	InhStable	6
Activated	17.534	17.919		Inhibited stable	13.699	12.885		CSminusOnly	NoResponse	14
Inhibited	18.882	18.112						CSplusCSminus	AfterCondAct	7
NonResponsive	63.584	63.969		Cluster representation (n)				CSplusCSminus	AfterExtAct	5
				Response pattern	CS+	CS–		CSplusCSminus	NoResponse	9
After extinction				Activated before conditioning	65	97		CSplusUS	BefCondAct	16
	CS+	CS–		Inhibited before conditioning	40	40		CSplusUS	BefCondInh	5
Activated	14.644	15.414		Activated after conditioning	66	30		CSplusUS	AfterCondAct	11
Inhibited	15.414	10.79		Inhibited after conditioning	48	28		CSplusUS	AfterCondInh	6
NonResponsive	69.942	73.796		Activated after extinction	63	31		CSplusUS	AfterExtAct	9
				Inhibited after extinction	33	19		CSplusUS	AfterExtInh	6
				Activated stable	0	46		CSplusUS	InhStable	8
Responsive cells (n)				Inhibited stable	50	66		CSplusUS	NoResponse	24
Before conditioning								CSminusUS	BefCondAct	10
	CS+	CS–						CSminusUS	BefCondInh	13
Activated	90	109						CSminusUS	AfterCondAct	13
Inhibited	75	76						CSminusUS	AfterCondInh	7
NonResponsive	354	334						CSminusUS	AfterExtAct	8
								CSminusUS	AfterExtInh	8
After conditioning								CSminusUS	InhStable	8
	CS+	CS–						CSminusUS	NoResponse	30
Activated	91	93						CSplusCSminusUS	BefCondAct	19
Inhibited	98	94						CSplusCSminusUS	BefCondInh	11
NonResponsive	330	332						CSplusCSminusUS	AfterCondAct	21
								CSplusCSminusUS	AfterCondInh	15
After extinction								CSplusCSminusUS	AfterExtAct	27
	CS+	CS–						CSplusCSminusUS	AfterExtInh	12
Activated	76	80						CSplusCSminusUS	InhStable	12
Inhibited	80	56						CSplusCSminusUS	NoResponse	30
NonResponsive	363	383						NoResponse	NoResponse	11

## Sheet: Figure 6
Panel 6c				Panel 6e
Time	Subtype	AUC		Mean and standard deviation of correlations
FreezStart	FearAct	0.321254		Mean		Hab	X1	X2	Hab	X1	X2
FreezStart	FearAct	0.0873433		Start	Hab	1	0.496751	0.355921	-0.488661	-0.466208	-0.428697
FreezStart	FearAct	-0.133054			X1	0.496751	1	0.460973	-0.342713	-0.666188	-0.461987
FreezStart	FearAct	0.185349			X2	0.355921	0.460973	1	-0.341176	-0.432055	-0.543013
FreezStart	FearAct	-0.136901		Stop	Hab	-0.488661	-0.342713	-0.341176	1	0.360051	0.419138
FreezStart	FearAct	0.163511			X1	-0.466208	-0.666188	-0.432055	0.360051	1	0.53499
FreezStart	FearAct	0.0954513			X2	-0.428697	-0.461987	-0.543013	0.419138	0.53499	1
FreezStart	FearAct	0.0342652
FreezStart	FearAct	0.148225		Std		Hab	X1	X2	Hab	X1	X2
FreezStart	FearAct	0.264801		Start	Hab	0	0.1179	0.161233	0.187458	0.215399	0.140994
FreezStart	FearAct	-0.0657371			X1	0.1179	0	0.267631	0.157362	0.147727	0.213853
FreezStart	FearAct	0.160373			X2	0.161233	0.267631	0	0.126761	0.278102	0.283385
FreezStart	FearAct	0.221479		Stop	Hab	0.187458	0.157362	0.126761	0	0.221765	0.166404
FreezStart	FearAct	-0.165135			X1	0.215399	0.147727	0.278102	0.221765	0	0.164541
FreezStart	FearAct	-0.0572228			X2	0.140994	0.213853	0.283385	0.166404	0.164541	0
FreezStart	FearAct	-0.138154
FreezStart	FearAct	0.169073
FreezStart	FearAct	0.0501109
FreezStart	FearAct	0.242923
FreezStart	FearAct	-0.284937
FreezStart	FearAct	-0.298801
FreezStart	FearAct	0.0137098
FreezStart	FearAct	-0.213056
FreezStart	FearAct	0.0199483
FreezStart	FearAct	-0.727906
FreezStart	FearAct	-0.3026
FreezStart	FearAct	-0.0181768
FreezStart	FearAct	0.288552
FreezStart	FearAct	-0.47173
FreezStart	FearAct	0.10943
FreezStart	FearAct	-0.141003
FreezStart	FearAct	0.384492
FreezStart	FearAct	0.176621
FreezStart	FearAct	-0.0965178
FreezStart	FearAct	0.0187423
FreezStart	FearAct	0.0396401
FreezStart	FearAct	-0.020573
FreezStart	FearAct	-0.406949
FreezStart	FearAct	0.362228
FreezStart	FearAct	0.366748
FreezStart	FearAct	0.388298
FreezStart	FearAct	-0.14126
FreezStart	FearAct	0.339081
FreezStart	FearAct	0.219685
FreezStart	FearAct	0.0620909
FreezStart	FearAct	-0.00970259
FreezStart	FearAct	-0.113442
FreezStart	FearAct	0.468168
FreezStart	FearAct	-0.0569869
FreezStart	FearAct	-0.0722828
FreezStart	FearAct	-0.174283
FreezStart	FearAct	-0.114556
FreezStart	FearAct	0.0184042
FreezStart	FearAct	0.0963557
FreezStart	FearAct	-0.0517717
FreezStart	FearAct	-0.17275
FreezStart	FearAct	-0.305123
FreezStart	FearAct	0.0564245
FreezStart	FearAct	0.229241
FreezStart	FearAct	0.000409193
FreezStart	FearAct	0.409116
FreezStart	FearAct	0.115159
FreezStart	FearAct	-0.0341239
FreezStart	FearAct	-0.0518997
FreezStart	FearAct	-0.0706001
FreezStart	FearAct	0.038034
FreezStart	ExtAct	-0.0236803
FreezStart	ExtAct	-0.126359
FreezStart	ExtAct	-0.395898
FreezStart	ExtAct	-0.0171409
FreezStart	ExtAct	-0.0714587
FreezStart	ExtAct	-0.0864653
FreezStart	ExtAct	-0.166971
FreezStart	ExtAct	-0.129171
FreezStart	ExtAct	0.00843366
FreezStart	ExtAct	0.0844028
FreezStart	ExtAct	0.251417
FreezStart	ExtAct	0.451433
FreezStart	ExtAct	-0.202219
FreezStart	ExtAct	-0.345823
FreezStart	ExtAct	0.256131
FreezStart	ExtAct	0.0375151
FreezStart	ExtAct	-0.360387
FreezStart	ExtAct	0.13804
FreezStart	ExtAct	-0.0242559
FreezStart	ExtAct	-0.00181728
FreezStart	ExtAct	-0.181925
FreezStart	ExtAct	-0.18751
FreezStart	ExtAct	-0.303085
FreezStart	ExtAct	-0.253341
FreezStart	ExtAct	0.317139
FreezStart	ExtAct	0.00452629
FreezStart	ExtAct	-0.0420032
FreezStart	ExtAct	-0.141185
FreezStart	ExtAct	0.216013
FreezStart	ExtAct	0.06967
FreezStart	ExtAct	0.00967931
FreezStart	ExtAct	0.0614358
FreezStart	ExtAct	-0.210833
FreezStart	ExtAct	-0.158974
FreezStart	ExtAct	-0.0606375
FreezStart	ExtAct	-0.135107
FreezStart	ExtAct	-0.0289632
FreezStart	ExtAct	0.0920084
FreezStart	ExtAct	0.0742666
FreezStart	ExtAct	-0.0646448
FreezStart	ExtAct	0.00230552
FreezStart	ExtAct	-0.0453603
FreezStart	ExtAct	-0.241749
FreezStart	ExtAct	-0.223619
FreezStart	ExtAct	-0.221841
FreezStart	ExtAct	-0.0192791
FreezStart	ExtAct	0.0544588
FreezStart	ExtAct	-0.0657265
FreezStart	ExtAct	-0.0350411
FreezStart	ExtAct	-0.0715835
FreezStart	ExtAct	-0.226413
FreezStart	ExtAct	-0.212397
FreezStart	ExtAct	-0.114384
FreezStart	ExtAct	-0.367014
FreezStart	ExtAct	0.0317078
FreezStart	ExtAct	0.069993
FreezStart	ExtAct	0.113511
FreezStart	ExtAct	0.00725719
FreezStart	ExtAct	0.123467
FreezStart	ExtAct	0.038363
FreezStart	ExtAct	-0.54234
FreezStart	ExtAct	0.092782
FreezStart	ExtAct	0.325862
FreezStart	FearInh	-0.329131
FreezStart	FearInh	-0.178794
FreezStart	FearInh	0.0362298
FreezStart	FearInh	-0.0587048
FreezStart	FearInh	-0.107714
FreezStart	FearInh	-0.0598459
FreezStart	FearInh	-0.393665
FreezStart	FearInh	0.177448
FreezStart	FearInh	0.0809889
FreezStart	FearInh	-0.550615
FreezStart	FearInh	-0.0798394
FreezStart	FearInh	-0.32605
FreezStart	FearInh	-0.439391
FreezStart	FearInh	-0.0114113
FreezStart	FearInh	-0.246927
FreezStart	FearInh	-0.0161766
FreezStart	FearInh	-0.0408716
FreezStart	FearInh	-0.0499664
FreezStart	FearInh	-0.267023
FreezStart	FearInh	0.0583367
FreezStart	FearInh	0.0184467
FreezStart	FearInh	-0.0413511
FreezStart	FearInh	0.189762
FreezStart	FearInh	0.0272441
FreezStart	FearInh	-0.182959
FreezStart	FearInh	-0.288081
FreezStart	FearInh	-0.364835
FreezStart	FearInh	-0.944727
FreezStart	FearInh	0.204965
FreezStart	FearInh	-0.155707
FreezStart	FearInh	0.122233
FreezStart	FearInh	0.0294003
FreezStart	FearInh	0.129618
FreezStart	FearInh	0.213353
FreezStart	FearInh	-0.325746
FreezStart	FearInh	0.0792524
FreezStart	FearInh	-0.0786337
FreezStart	FearInh	-0.0288993
FreezStart	FearInh	-0.0902691
FreezStart	FearInh	-0.0550146
FreezStart	FearInh	-0.341038
FreezStart	FearInh	-0.0650057
FreezStart	FearInh	-0.574111
FreezStart	FearInh	-0.211475
FreezStart	FearInh	-0.157116
FreezStart	FearInh	-0.0422239
FreezStart	FearInh	0.0549002
FreezStart	FearInh	0.101807
FreezStart	ExtInh	0.353196
FreezStart	ExtInh	0.0059957
FreezStart	ExtInh	-0.0560795
FreezStart	ExtInh	0.194961
FreezStart	ExtInh	0.180715
FreezStart	ExtInh	-0.0567514
FreezStart	ExtInh	0.105106
FreezStart	ExtInh	0.156551
FreezStart	ExtInh	0.324237
FreezStart	ExtInh	0.0616086
FreezStart	ExtInh	-0.421786
FreezStart	ExtInh	-0.119147
FreezStart	ExtInh	-0.129052
FreezStart	ExtInh	-0.0622413
FreezStart	ExtInh	0.00884325
FreezStart	ExtInh	-0.0204921
FreezStart	ExtInh	-0.203685
FreezStart	ExtInh	0.385969
FreezStart	ExtInh	0.0148233
FreezStart	ExtInh	0.0854242
FreezStart	ExtInh	0.0367969
FreezStart	ExtInh	0.0762292
FreezStart	ExtInh	-0.030315
FreezStart	ExtInh	0.0472745
FreezStart	ExtInh	-0.274861
FreezStart	ExtInh	0.15384
FreezStart	ExtInh	-0.222292
FreezStart	ExtInh	0.134116
FreezStart	ExtInh	-0.0287021
FreezStart	ExtInh	-0.130806
FreezStart	ExtInh	-0.311771
FreezStart	ExtInh	-0.106429
FreezStart	ExtInh	-0.0239541
FreezEnd	ExtAct	0.0228949
FreezEnd	ExtAct	0.253971
FreezEnd	ExtAct	0.420572
FreezEnd	ExtAct	0.00186557
FreezEnd	ExtAct	0.0178325
FreezEnd	ExtAct	0.0212574
FreezEnd	ExtAct	0.399406
FreezEnd	ExtAct	0.115716
FreezEnd	ExtAct	0.078395
FreezEnd	ExtAct	-0.115721
FreezEnd	ExtAct	-0.326897
FreezEnd	ExtAct	-0.618289
FreezEnd	ExtAct	0.228166
FreezEnd	ExtAct	0.0694795
FreezEnd	ExtAct	-0.162565
FreezEnd	ExtAct	-0.335691
FreezEnd	ExtAct	0.21381
FreezEnd	ExtAct	-0.112144
FreezEnd	ExtAct	-0.212381
FreezEnd	ExtAct	0.182716
FreezEnd	ExtAct	-0.0261676
FreezEnd	ExtAct	0.125851
FreezEnd	ExtAct	0.0263859
FreezEnd	ExtAct	0.273205
FreezEnd	ExtAct	-0.212815
FreezEnd	ExtAct	-0.00558737
FreezEnd	ExtAct	-0.00180368
FreezEnd	ExtAct	0.152909
FreezEnd	ExtAct	-0.238676
FreezEnd	ExtAct	-0.070928
FreezEnd	ExtAct	0.026586
FreezEnd	ExtAct	-0.104043
FreezEnd	ExtAct	0.183843
FreezEnd	ExtAct	0.365632
FreezEnd	ExtAct	0.218631
FreezEnd	ExtAct	0.661566
FreezEnd	ExtAct	0.032073
FreezEnd	ExtAct	0.564514
FreezEnd	ExtAct	0.362877
FreezEnd	ExtAct	0.341016
FreezEnd	ExtAct	0.209535
FreezEnd	ExtAct	-0.0454093
FreezEnd	ExtAct	0.168911
FreezEnd	ExtAct	0.379145
FreezEnd	ExtAct	0.0508788
FreezEnd	ExtAct	0.218759
FreezEnd	ExtAct	0.216041
FreezEnd	ExtAct	-0.0169106
FreezEnd	ExtAct	0.0612347
FreezEnd	ExtAct	0.276906
FreezEnd	ExtAct	0.581389
FreezEnd	ExtAct	0.0962913
FreezEnd	ExtAct	0.207787
FreezEnd	ExtAct	0.349484
FreezEnd	ExtAct	0.0436495
FreezEnd	ExtAct	-0.173827
FreezEnd	ExtAct	-0.18932
FreezEnd	ExtAct	0.0389547
FreezEnd	ExtAct	0.0958821
FreezEnd	ExtAct	0.078165
FreezEnd	ExtAct	0.715678
FreezEnd	ExtAct	-0.13198
FreezEnd	ExtAct	-0.156142
FreezEnd	ExtInh	-0.351225
FreezEnd	ExtInh	0.100444
FreezEnd	ExtInh	-0.0347865
FreezEnd	ExtInh	-0.239525
FreezEnd	ExtInh	-0.111463
FreezEnd	ExtInh	-0.00227317
FreezEnd	ExtInh	-0.0852538
FreezEnd	ExtInh	-0.0438476
FreezEnd	ExtInh	-0.351508
FreezEnd	ExtInh	0.149479
FreezEnd	ExtInh	0.559102
FreezEnd	ExtInh	0.138641
FreezEnd	ExtInh	-0.17055
FreezEnd	ExtInh	-0.0258177
FreezEnd	ExtInh	0.129036
FreezEnd	ExtInh	-0.109358
FreezEnd	ExtInh	0.235061
FreezEnd	ExtInh	-0.588886
FreezEnd	ExtInh	0.0203121
FreezEnd	ExtInh	-0.294735
FreezEnd	ExtInh	0.24544
FreezEnd	ExtInh	-0.00133742
FreezEnd	ExtInh	0.0169292
FreezEnd	ExtInh	-0.102795
FreezEnd	ExtInh	0.387756
FreezEnd	ExtInh	-0.295098
FreezEnd	ExtInh	0.124532
FreezEnd	ExtInh	-0.156881
FreezEnd	ExtInh	-0.226718
FreezEnd	ExtInh	-0.14465
FreezEnd	ExtInh	0.0438663
FreezEnd	ExtInh	0.145999
FreezEnd	ExtInh	-0.0466618
FreezEnd	FearInh	0.524903
FreezEnd	FearInh	0.166188
FreezEnd	FearInh	0.132983
FreezEnd	FearInh	0.274617
FreezEnd	FearInh	0.329005
FreezEnd	FearInh	0.0140042
FreezEnd	FearInh	0.630285
FreezEnd	FearInh	-0.410784
FreezEnd	FearInh	-0.0317492
FreezEnd	FearInh	0.538226
FreezEnd	FearInh	-0.0223347
FreezEnd	FearInh	0.817641
FreezEnd	FearInh	0.908867
FreezEnd	FearInh	0.0266569
FreezEnd	FearInh	0.43285
FreezEnd	FearInh	-0.0099852
FreezEnd	FearInh	0.0873158
FreezEnd	FearInh	0.0588067
FreezEnd	FearInh	0.0170117
FreezEnd	FearInh	-0.116961
FreezEnd	FearInh	-0.25584
FreezEnd	FearInh	0.239188
FreezEnd	FearInh	0.37346
FreezEnd	FearInh	0.48988
FreezEnd	FearInh	0.0104717
FreezEnd	FearInh	0.212705
FreezEnd	FearInh	0.459174
FreezEnd	FearInh	0.486817
FreezEnd	FearInh	-0.0651021
FreezEnd	FearInh	0.0299217
FreezEnd	FearInh	-0.145379
FreezEnd	FearInh	0.037898
FreezEnd	FearInh	0.168741
FreezEnd	FearInh	-0.206974
FreezEnd	FearInh	0.469022
FreezEnd	FearInh	-0.0694648
FreezEnd	FearInh	0.158533
FreezEnd	FearInh	0.0436128
FreezEnd	FearInh	0.16809
FreezEnd	FearInh	0.176007
FreezEnd	FearInh	0.562259
FreezEnd	FearInh	0.174957
FreezEnd	FearInh	0.570608
FreezEnd	FearInh	0.417106
FreezEnd	FearInh	0.334798
FreezEnd	FearInh	0.258276
FreezEnd	FearInh	-0.019453
FreezEnd	FearInh	-0.0716199
FreezEnd	FearAct	-0.191332
FreezEnd	FearAct	-0.145541
FreezEnd	FearAct	0.0662814
FreezEnd	FearAct	-0.290227
FreezEnd	FearAct	-0.0175775
FreezEnd	FearAct	-0.120875
FreezEnd	FearAct	-0.251966
FreezEnd	FearAct	-0.236223
FreezEnd	FearAct	-0.508036
FreezEnd	FearAct	-0.027817
FreezEnd	FearAct	0.421752
FreezEnd	FearAct	-0.0152057
FreezEnd	FearAct	-0.395721
FreezEnd	FearAct	0.0889756
FreezEnd	FearAct	0.211919
FreezEnd	FearAct	0.410308
FreezEnd	FearAct	-0.115908
FreezEnd	FearAct	-0.342944
FreezEnd	FearAct	-0.638799
FreezEnd	FearAct	0.862905
FreezEnd	FearAct	0.720404
FreezEnd	FearAct	0.16171
FreezEnd	FearAct	0.0219258
FreezEnd	FearAct	-0.0402994
FreezEnd	FearAct	1.00232
FreezEnd	FearAct	0.295652
FreezEnd	FearAct	0.195909
FreezEnd	FearAct	-0.164564
FreezEnd	FearAct	-0.0221718
FreezEnd	FearAct	0.0286698
FreezEnd	FearAct	0.350209
FreezEnd	FearAct	-0.213595
FreezEnd	FearAct	0.26633
FreezEnd	FearAct	0.0940567
FreezEnd	FearAct	-0.0522123
FreezEnd	FearAct	-0.0644137
FreezEnd	FearAct	0.0538088
FreezEnd	FearAct	0.0966789
FreezEnd	FearAct	-0.0640271
FreezEnd	FearAct	-0.157357
FreezEnd	FearAct	-0.398205
FreezEnd	FearAct	-0.0598842
FreezEnd	FearAct	-0.146976
FreezEnd	FearAct	-0.0432254
FreezEnd	FearAct	-0.0279797
FreezEnd	FearAct	-0.00818879
FreezEnd	FearAct	0.0916119
FreezEnd	FearAct	-0.337716
FreezEnd	FearAct	0.10644
FreezEnd	FearAct	0.13077
FreezEnd	FearAct	0.00722868
FreezEnd	FearAct	0.11723
FreezEnd	FearAct	0.224003
FreezEnd	FearAct	0.0938307
FreezEnd	FearAct	0.0547229
FreezEnd	FearAct	0.245978
FreezEnd	FearAct	0.379382
FreezEnd	FearAct	-0.00775414
FreezEnd	FearAct	-0.509554
FreezEnd	FearAct	-0.0205491
FreezEnd	FearAct	-0.318966
FreezEnd	FearAct	-0.108927
FreezEnd	FearAct	0.0248728
FreezEnd	FearAct	-0.0152245
FreezEnd	FearAct	-0.113328
FreezEnd	FearAct	-0.00721637

## Sheet: Figure 7
Panel 7d						Panel 7e							Panel 7f									Panel 7g										Panel 7h
AnimalID	Before conditioning	Conditioning	After conditioning	After extinction		AnimalID	CS+1	CS+ 2	CS+ 3	CS+ 4	CS+ 5		AnimalID	All cells	CS up	CS down inhibited	CS stable	First CS activated	First CS inhibited	Else		AnimalID	All cells	US activated stable	US activated down	US activated up	US inhibited stable	US inhibited up	US off	Else		CS+
710407	0.158	0.019	0.041	0.108		710407	0	-0.711	-15.834	-4.436	-28.03		710407	-15.877	-16.145	-15.998	-16.96	-15.11	-15.72	-18.543		710407	-15.877	-19.931	-10.374	-21.237	-17.056	-18.525	-17.116	-15.66		AnimalID	Before conditioning	Conditioning	After conditioning	After extinction
710408	0.109	0.143	0.001	0.212		710408	0	-17.852	-44.12	-36.493	-40.932		710408	-29.786	-30.735	-23.263	-32.22	-30.919	-29.921	-29.41		710408	-29.786	-31.125	-16.195	-31.341	-30.312	-31.154	-29.69	-31.629		822013	0	5.879	0.071	8.142
714326	0.146	0.157	0.06	-0.034		714326	0	2.011	-18.666	-33.781	-32.946		714326	-34.369	-34.827	-37.755	-36.621	-30.476	-34.34	-34.369		714326	-34.369	-48.214	-21.496	-37.184	-34.786	-32.773	-35.379	-34.719		822014	0	-1.374	-0.268	15.392
714329	0.185	0.149	0.014	0.04		714329	0	-20.439	-46.843	-34.243	-33.349		714329	-23.576	-24.554	-23.579	-23.796	-21.225	-19.854	-24.55		714329	-23.576	-31.653	-15.09	-24.019	-23.989	-23.403	-24.653	-23.576		830968	0	0.034	2.597	-6.676
822013	0.472	0.113	0.136	0.267		822013	0	-21.2	-33.002	-38.375	-37.032		822013	-27.103	-26.1	-28.212	-25.763	-25.245	-26.426	-27.103		822013	-27.103	-30.65	-20.049	-27.473	-26.435	-27.868	-27.103	-27.103		879447	0	2.766	-0.97	1.734
822014	0.103	0.093	-0.075	0.039		822014	0	13.717	-30.969	-8.712	-19.741		822014	-21.085	-20.435	-23.524	-11.235	-19.699	-21.333	-25.625		822014	-21.085	-21.085	-14.315	-24.427	-24.939	-16.323	-21.124	-21.134		879448	0	-2.154	-4.763	-0.722
830968	-0.013	0.347	-0.006	-0.012		830968	0	-0.476	-33.407	-34.118	-47.499		830968	-40.57	-45.62	-38.125	-40.99	-42.164	-40.834	-40.57		830968	-40.57	-50.97	-27.393	-40.575	-40.675	-39.203	-42.16	-40.57		710407	0	0.648	1.944	0.859
879447	0.164	0.107	0.111	0.166		879447	0	-0.21	-10.403	-10.244	0.397		879447	-4.818	-11.204	-4.87	-5.477	-2.551	-2.169	-3.868		879447	-4.818	-19.355	3.952	-5.514	-4.938	-0.026	-5.837	-5.746		710408	0	-4.876	4.475	3.436
879448	0.213	0.275	0.015	-0.011		879448	0	-11.206	-29.063	-39.577	-44.463		879448	-36.417	-38.626	-36.58	-36.174	-35.154	-35.205	-36.61		879448	-36.417	-37.793	-35.966	-37.814	-35.385	-32.102	-36.415	-36.346		714326	0	-6.206	-4.759	2.01
																																714329	0	-1.405	3.595	2.051
						AnimalID	CS– 1	CS– 2	CS– 3	CS– 4	CS– 5
						710407	0	-10.89	-25.291	-23.822	-28.156																					CS–
						710408	0	-17.979	-42.152	-35.751	-43.865																					AnimalID	Before conditioning	Conditioning	After conditioning	After extinction
						714326	0	-5.764	-27.801	-46.839	-36.405																					822013	0	3.526	5.975	4.049
						714329	0	-18.485	-42.141	-22.011	-31.724																					822014	0	-7.856	-2.726	-4.055
						822013	0	-4.086	-13.639	-30.399	-27.49																					830968	0	-9.94	0.33	-4.067
						822014	0	4.506	-26.116	7.222	-10.461																					879447	0	-6.208	0.496	-5.825
						830968	0	4.629	-37.544	-38.909	-38.024																					879448	0	-1.603	2.436	-0.199
						879447	0	8.731	-11.401	-12.395	7.852																					710407	0	-5.641	1.056	-0.749
						879448	0	-11.221	-29.399	-38.469	-31.227																					710408	0	-3.497	1.629	-1.013
																																714326	0	-0.299	-0.086	0.752
																																714329	0	-0.15	4.489	-2.979

## Sheet: Figure 8
Panel 8c								Panel 8f								Panel 8g				Panel 8h				Panel 8i				Panel 8j
CellID	Group	US 1	US 2	US 3	US 4	US 5		CellID	Group	CS+ 1	CS+ 2	CS+ 3	CS+ 4	CS+ 5		Responsive cells (%)				Cluster representation (%)				Cluster representation (%)				Cluster representation (%)
1	SST	-7.577	7.473	3.089	6.65	-0.607		1	SST	-2.868	13.52	2.315	-0.3	-13.662		CS+				US response pattern	SST	VIP		CS+ response pattern	SST	VIP		CS– response pattern	SST	VIP
2	SST	0.73	6.83	8.047	9.938	2.674		2	SST	-4.029	20.558	24.963	2.953	-2.953			SST	VIP		Activated stable	15.73	47.5		Up	12.698	27.941		Up	25.676	34.545
3	SST	7.213	21.141	18.828	19.634	25.579		3	SST	8.14	-13.12	21.443	8.051	0.711		Activated	22.807	57.426		Activated down	30.337	26.25		Down inhibited	15.873	5.882		Down inhibited	12.162	10.909
4	SST	5.58	14.26	6.036	0.725	-1.098		4	SST	-1.401	25.796	3.588	-10.272	-15.136		Inhibited	32.456	9.901		Activated up	5.618	0		Stable activated	19.048	48.529		Down activated	13.514	1.818
5	SST	-6.395	-9.863	-1.535	1.602	0.577		5	SST	-8.338	8.101	-1.639	-1.718	-2.623		NonResponsive	44.737	32.673		Inhibited stable	25.843	10		First activated	6.349	4.412		First activated	9.459	3.636
6	SST	17.518	23.06	19.361	24.415	23.08		6	SST	1.537	-4.592	6.767	-0.955	-8.923						Inhibited up	16.854	7.5		First inhibited	19.048	2.941		First inhibited	18.919	16.364
7	SST	3.351	0.171	-0.154	-7.034	-1.687		7	SST	-2.593	6.061	-7.459	2.626	-9.221		CS–				US off	5.618	7.5		Else	26.984	10.294		Else	20.27	32.727
8	SST	-1.998	-1.219	-1.108	-0.929	-0.947		8	SST	-6.294	-5.534	-6.034	-5.232	-1.204			SST	VIP		Else	0	1.25
9	SST	-0.9	1.907	-0.209	-2.94	0.423		9	SST	-20.196	8.774	-14.457	27.058	2.916		Activated	28.07	24.752
10	SST	1.793	-0.32	-0.267	0.728	0.707		10	SST	-11.949	3.446	-3.002	-5.949	-5.844		Inhibited	36.842	29.703		Cluster representation (n)				Cluster representation (n)				Cluster representation (n)
11	SST	-6.943	-12.773	-4.52	-1.292	-5.656		11	SST	1.949	2.476	-4.375	-1.078	-3.61		NonResponsive	35.088	45.545		US response pattern	SST	VIP		CS+ response pattern	SST	VIP		CS– response pattern	SST	VIP
12	SST	2.93	-1.986	-3.105	-3.245	-0.626		12	SST	-8.739	11.323	4.069	-2.684	-22.015						Activated stable	14	38		Up	8	19		Up	19	19
13	SST	11.865	11.883	5.845	13.252	11.004		13	SST	-3.889	16.832	24.341	-0.854	-2.34		US				Activated down	27	21		Down inhibited	10	4		Down inhibited	9	6
14	SST	4.913	2.069	2.119	3.936	1.124		14	SST	-0.027	-4.556	0.831	-5.382	-4.659			SST	VIP		Activated up	5	0		Stable activated	12	33		Down activated	10	1
15	SST	4.303	4.548	4.738	4.797	5.308		15	SST	-44.965	31.477	11.326	-7.782	-19.068		Activated	43.86	67.327		Inhibited stable	23	8		First activated	4	3		First activated	7	2
16	SST	-5.811	-4.637	-5.294	-1.639	-2.95		16	SST	-46.816	2.918	-3.653	8.032	-4.289		Inhibited	34.211	11.881		Inhibited up	15	6		First inhibited	12	2		First inhibited	14	9
17	SST	-0.432	-0.924	1.816	3.14	5.376		17	SST	6.532	17.462	21.622	-2.478	-15.716		NonResponsive	21.93	20.792		US off	5	6		Else	17	7		Else	15	18
18	SST	-0.274	-0.652	-1.055	1.974	2.108		18	SST	7.363	-15.787	8.363	-2.877	-8.468						Else	0	1
19	SST	0.624	6.296	5.488	5.42	8.385		19	SST	1.894	9.196	11.529	-7.781	-26.972
20	SST	22.362	15.869	4.733	6.201	6.24		20	SST	-10.237	-11.814	-4.279	-6.003	-0.447
21	SST	2.651	-0.457	-1.755	-1.99	-2.312		21	SST	-11.152	-10.408	6.432	-11.371	-3.787		Responsive cells (n)
22	SST	1.586	3.717	10.33	7.619	-0.649		22	SST	13.966	3.861	-1.332	-8.17	5.992		CS+
23	SST	0.363	15.427	2.98	-1.285	-2.217		23	SST	-18.373	-5.483	-4.294	5.269	4.814			SST	VIP
24	SST	10.422	4.976	7.364	12.071	4.494		24	SST	-3.567	-1.04	-9.638	5.959	6.708		Activated	26	58
25	SST	-6.973	-9.896	-7.166	-3.86	-3.914		25	SST	-47.216	31.499	7.97	12.675	1.594		Inhibited	37	10
26	SST	13.725	15.88	12.174	9.647	9.488		26	SST	-10.097	-1.531	19.164	10.986	17.531		NonResponsive	51	33
27	SST	1.759	3.339	4.182	-0.942	-2.174		27	SST	-13.178	2.914	0.309	14.093	16.589
28	SST	1.378	0.261	-1.928	-0.52	-1.074		28	SST	4.742	-12.003	-3.165	-0.667	1.659		CS–
29	SST	4.023	-1.721	-2.606	0.197	0.392		29	SST	-12.728	-12.108	0.345	-4.453	0.796			SST	VIP
30	SST	9.701	3.294	3.876	6.144	6.876		30	SST	2.949	-1.423	6.585	-4.975	-24.088		Activated	32	25
31	SST	-0.004	-1.86	-2.787	-1.333	-2.535		31	SST	3.006	12.874	2.914	-1.899	34.373		Inhibited	42	30
32	SST	2.382	4.133	6.257	5.721	3.568		32	SST	-25.53	3.898	8.77	-2.854	7.396		NonResponsive	40	46
33	SST	5.036	4.666	6.119	7.371	0.356		33	SST	-5.659	5.902	4.207	7.482	3.144
34	SST	6.281	7.209	7.16	0.652	-1.511		34	SST	-2.551	-1.572	5.829	7.047	-4.642		US
35	SST	7.359	2.574	-1.573	2.551	2.324		35	SST	-19.085	-18.321	2.957	15.836	14.881			SST	VIP
36	SST	17.753	14.896	8.189	11.296	8.326		36	SST	-31.967	8.709	1.411	2.043	9.05		Activated	50	68
37	SST	-16.959	-13.162	-8.842	-7.966	-7.867		37	SST	22.571	9.563	4.737	-10.405	-6.322		Inhibited	39	12
38	SST	5.368	6.926	6.544	7.838	3.674		38	SST	-2.382	0.6	-22.762	10.566	0.294		NonResponsive	25	21
39	SST	10.375	10.984	9.211	7.755	6.442		39	SST	-7.661	9.332	-1.062	3.144	20.138
40	SST	0.251	0.069	-0.418	2.412	0.562		40	SST	-21.225	-6.87	5.796	17.982	2.71
41	SST	5.434	1.978	7.606	9.334	3.699		41	SST	-4.951	-14.59	18.672	-7.477	7.706
42	SST	14.319	10.734	6.745	6.343	6.733		42	SST	-7.656	11.084	-1.016	5.929	-9.878
43	SST	0.069	-6.164	5.484	10.425	14.437		43	SST	-7.192	-8.304	2.334	-6.066	-4.609
44	SST	-1.987	-3.89	0.831	3.438	1.803		44	SST	-1.095	-1.571	10.729	15.639	-1.488
45	SST	-1.381	-4.044	-2.535	-4.525	-4.91		45	SST	-4.742	-0.206	-3.447	0.746	-1.211
46	SST	1.934	1.071	-0.549	1.091	0.548		46	SST	-15.683	-9.866	-1.916	9.58	6.293
47	SST	-16.817	-7.846	-1.678	-2.75	0.659		47	SST	16.296	-0.923	-30.362	8.571	-3.565
48	SST	-1.504	-0.294	-0.27	-2.889	-1.473		48	SST	3.939	-0.797	-0.633	0.612	33.306
49	SST	27.581	9.382	7.808	13.683	1.606		49	SST	5.973	-2.598	-3.123	0.84	0.688
50	SST	-2.898	-0.168	0.392	0.961	0.712		50	SST	0.096	-9.297	-6.312	-1.896	-2.864
51	SST	0.626	-1.805	-1.927	-5.449	-7.985		51	SST	1.406	22.664	8.445	4.086	13.901
52	SST	-2.025	3.007	3.527	3.833	6.223		52	SST	-12.234	-14.755	-8.766	2.644	0.974
53	SST	-1.193	0.927	3.208	4.327	5.52		53	SST	-6.699	10.317	-33.882	-1.121	-5.132
54	SST	4.519	3.293	2.862	0.142	4.469		54	SST	8.114	30.345	-11.017	-15.607	-40.363
55	SST	-3.803	-3.086	-2.001	-2.138	0.642		55	SST	9.785	-16.503	-37.644	-1.541	-18.814
56	SST	4.351	0.973	2.248	3.857	4.155		56	SST	1.366	13.565	-7.488	4.254	-1.48
57	SST	-6.515	-3.305	-8.417	-7.852	-7.243		57	SST	-9.3	5.418	20.137	11.524	-3.069
58	SST	-1.523	-2.931	-4.464	-4.744	-4.216		58	SST	0.084	8.906	3.84	-8.475	37.272
59	SST	-2.095	-1.921	-0.915	0.085	-0.302		59	SST	-4.331	-24.631	-2.791	-0.036	-0.07
60	SST	-0.405	0.409	0.603	3.792	1.243		60	SST	2.07	0.54	-3.495	16.83	23.55
61	SST	11.81	6.585	0.886	0.994	1.352		61	SST	20.697	23.25	0.756	1.151	2.077
62	SST	1.732	-0.259	-1.156	1.925	0.005		62	SST	-9.622	-3.97	-2.498	95.722	-3.321
63	SST	1.818	-1.397	-1.485	-3.911	-4.597		63	SST	-12.338	3.591	-2.182	13.92	19.939
64	SST	-4.685	-4.797	-2.533	1.538	-4.416		64	SST	-8.58	7.011	-9.755	1.748	17.474
65	SST	15.044	10.872	10.707	5.711	3.602		65	SST	-3.137	13.829	0.81	40.188	62.877
66	SST	3.906	3.695	4.168	-5.422	8.812		66	SST	-3.932	-5.556	-16.113	-0.797	-16.148
67	SST	0.291	4.09	5.469	4.581	5.813		67	SST	1.941	-34.323	-22.588	-8.403	-8.442
68	SST	3.047	8.213	10.341	7.895	12.549		68	SST	5.561	-12.804	-6.828	12.632	-1.758
69	SST	-4.527	-9.811	-7.923	-4.817	-1.973		69	SST	-9.746	2.768	11.883	-25.458	-8.028
70	SST	5.476	5.671	6.816	5.26	2.142		70	SST	-2.388	-3.592	-6.55	12.147	4.412
71	SST	-0.782	-0.648	-2.328	-0.828	-3.309		71	SST	-2.712	-1.336	-11.128	3.548	-11.741
72	SST	-7.517	-7.261	-7.918	-13.801	-14.716		72	SST	-10.07	9.545	12.794	-9.632	-0.696
73	SST	-4.004	-2.385	-1.582	1.967	2.997		73	SST	-9.277	-42.134	-25.643	-37.178	-28.339
74	SST	1.359	1.947	4.796	-0.299	1.433		74	SST	7.594	3.986	-4.947	15.665	6.299
75	SST	-0.268	-0.737	-2.953	-0.828	-0.243		75	SST	-1.595	-0.06	-15.732	-22.485	-13.801
76	SST	-5.251	-7.343	-7.284	-4.878	-3.931		76	SST	-18.576	8.576	17.724	-17.078	-3.347
77	SST	32.042	2.308	4.572	2.395	0.815		77	SST	9.332	6.459	3.017	19.743	-4.382
78	SST	-5.001	-2.91	-0.958	-2.188	-0.24		78	SST	-38.756	-15.32	-14.381	-6.198	2.506
79	SST	-6.369	0.072	-2.022	-8.173	-4.15		79	SST	11.944	-15.375	11.654	-5.206	-2.515
80	SST	-0.175	-2.563	-1.036	0.751	-1.804		80	SST	-21.961	29.461	-1.735	-1.331	-2.02
81	SST	-11.642	-5.598	-8.378	-5.922	1.702		81	SST	-1.357	-37.389	-16.284	-30.583	-19.007
82	SST	-4.582	-0.809	3.237	5.123	4.999		82	SST	-7.289	-14.388	-17.786	-2.458	-8.442
83	SST	7.018	4.91	3.594	-2.054	2.948		83	SST	18.797	15.02	-4.472	10.685	-1.024
84	SST	-1.577	-5.397	-2.464	-1.003	0.163		84	SST	-6.484	5.657	8.867	-2.24	5.836
85	SST	-2.236	-2.466	2.387	3.291	2.626		85	SST	-6.868	1.666	-19.525	-19.945	-2.245
86	SST	-6.518	-4.555	-4.363	-7.83	-3.695		86	SST	-3.912	7.799	23.202	25.107	33.826
87	SST	-5.655	-4.592	0.41	0.558	-0.888		87	SST	2.562	14.01	-19.771	17.173	14.896
88	SST	-15.156	-11.186	-4.464	-3.108	-1.84		88	SST	14.786	-12.463	-31.153	6.507	-5.955
89	SST	-0.884	-4.626	-0.108	-6.977	-2.428		89	SST	0.469	10.957	-4.813	30.398	-21.967
90	SST	-2.817	0.572	-0.578	-2.298	-1.456		90	SST	11.887	11.208	7.786	4.288	-1.288
91	SST	1.604	2.731	2.56	8.766	4.934		91	SST	-0.461	-11.151	-9.589	-11.842	-6.767
92	SST	-0.247	-2.609	-3.078	1.846	-1.39		92	SST	2.071	0.91	4.773	-4.823	3.648
93	SST	7.453	10.9	8.262	11.638	8.703		93	SST	-1.731	-15.843	3.933	-5.056	-0.181
94	SST	43.231	31.727	8.944	4.091	3.768		94	SST	2.4	-0.808	-0.659	-0.228	-27.524
95	SST	-0.644	-0.965	-0.223	0.099	-0.433		95	SST	-8.318	-3.743	-0.304	-0.544	0.471
96	SST	4.688	8.061	7.89	2.391	6.854		96	SST	-5.06	1.868	-4.994	6.694	-2.804
97	SST	-0.719	-3.066	-0.981	-0.25	-0.235		97	SST	-12.556	20.81	-9.329	3.079	-3.26
98	SST	0.759	-1.178	1.432	4.59	0.783		98	SST	-5.633	-9.07	-14.447	1.924	-2.867
99	SST	-8.081	-3.237	-0.216	0.295	2.781		99	SST	-2.546	1.31	-4.72	15.178	-0.35
100	SST	-1.078	-3.508	0.163	0.115	-0.146		100	SST	-20.84	6.869	-3.396	11.598	-13.071
101	SST	-0.081	0.234	-1.66	-2.184	-1.7		101	SST	-5.483	2.342	-10.359	5.899	1.017
102	SST	-5.088	-2.767	-4.99	-3.926	-3.61		102	SST	-10.812	-8.575	-4.244	-5.131	4.958
103	SST	4.662	-3.885	-2.633	-1.647	-3.514		103	SST	-22.663	-7.717	2.648	-0.221	-10.151
104	SST	-0.143	-0.086	-1.441	-2.198	-0.861		104	SST	1.616	-5.615	36.274	-3.208	3.264
105	SST	21.793	21.459	18.188	18.276	17.088		105	SST	-6.984	2.627	1.629	3.378	-4.806
106	SST	-4.776	-3.119	9.758	12.455	22.465		106	SST	-1.878	6.553	-23.526	36.309	15.542
107	SST	10.528	9.865	14.18	7.586	6.36		107	SST	-12.925	43.729	18.695	-15.937	-18.221
108	SST	-6.065	-2.734	-6.206	-1.575	-3.182		108	SST	-3.29	2.068	-14.035	-9.157	9.14
109	SST	-1.544	-0.028	2.052	2.02	4.098		109	SST	12.153	14.908	-0.433	-1.992	3.869
110	SST	-3.616	0.105	-0.717	2.998	2.056		110	SST	12.365	11.304	-26.941	10.171	-17.219
111	SST	1.428	0.923	3.662	6.755	5.2		111	SST	-6.218	7.293	-27.49	-0.069	-5.065
112	SST	-0.055	-4.962	0.762	-0.225	-0.535		112	SST	5.886	3.37	-9.247	9.129	-3.049
113	SST	2.447	2.694	1.352	3.9	2.497		113	SST	-17.217	-12.083	0.706	-3.823	-7.133
114	SST	-2.772	2.765	-5.062	-7.132	-4.586		114	SST	6.789	-9.227	-11.098	2.097	5.101
115	VIP	2.671	6.162	4.109	2.766	7.629		115	VIP	-2.993	14.851	6.708	9.767	-5.932
116	VIP	17.129	16.389	10.229	8.187	13.056		116	VIP	23.544	7.741	6.237	8.468	24.029
117	VIP	-3.862	1.093	-5.337	-4.428	-4.539		117	VIP	24.725	19.137	-5.586	3.933	0.255
118	VIP	5.836	2.062	7.148	7.443	9.267		118	VIP	39.999	51.182	18.287	-6.717	-1.232
119	VIP	3.844	3.222	0.553	-1.485	-0.298		119	VIP	52.561	3.074	-5.107	24.454	8.28
120	VIP	13.338	19.04	17.382	21.316	16.849		120	VIP	6.446	0.731	27.706	-6.85	16.161
121	VIP	1.199	4.741	0.901	0.99	2.188		121	VIP	-0.858	-15.239	6.732	-8.511	11.493
122	VIP	-0.178	0.033	2.578	0.931	2.239		122	VIP	0.118	0.687	-7.428	-0.459	1.498
123	VIP	-0.55	-0.6	0.997	-0.759	-2.33		123	VIP	50.101	-4.026	9.027	3.397	13.839
124	VIP	16.042	20.567	19.64	16.78	17.617		124	VIP	27.554	11.659	10.462	3.238	-42.333
125	VIP	12.722	8.25	16.459	11.88	14.686		125	VIP	35.694	70.08	8.388	10.908	-2.463
126	VIP	0.301	-0.158	4.67	-2.61	1.45		126	VIP	72.409	62.975	-12.837	27.996	-4.012
127	VIP	-0.715	2.553	4.163	6.368	7.412		127	VIP	21.311	17.737	5.958	2.985	19.725
128	VIP	2.149	5.49	2.666	2.449	6.492		128	VIP	27.607	11.742	4.546	7.836	54.536
129	VIP	13.4	13.83	7.796	5.713	4.341		129	VIP	-0.665	0.005	16.668	26.547	15.455
130	VIP	-1.203	-6.06	-6.244	-7.782	-9.649		130	VIP	-4.797	-8.476	-4.94	-31.108	10.762
131	VIP	7.091	19.529	15.158	6.338	9.709		131	VIP	18.571	12.455	16.371	7.576	0.785
132	VIP	-1.254	-1.646	3.644	-2.076	0.213		132	VIP	23.181	41.66	20.724	15.185	20.822
133	VIP	-6.003	-2.082	-0.363	2.314	1.604		133	VIP	12.407	13.962	6.657	2.352	-3.615
134	VIP	10.608	12.7	10.887	7.135	5.69		134	VIP	14.847	15.908	10.264	28.217	26.459
135	VIP	18.945	21.443	14.024	18.335	16.41		135	VIP	-10.868	-8.16	-12.547	-5.149	-6.261
136	VIP	0.904	-0.154	3.619	1.183	-3.585		136	VIP	41.315	61.667	12.983	5.8	6.089
137	VIP	11.058	9.243	11.981	11.161	10.407		137	VIP	32.684	21.567	27.006	3.458	22.562
138	VIP	-4.042	-0.822	-3.652	-1.47	-2.47		138	VIP	41.021	33.599	6.999	9.615	35.352
139	VIP	22.973	17.385	16.127	12.923	13.28		139	VIP	0.978	24.049	2.056	3.579	1.214
140	VIP	-10.36	0.576	0.751	0.559	0.502		140	VIP	0.447	1.083	2.601	3.618	0.729
141	VIP	18.219	9.642	10.722	2.066	3.421		141	VIP	-0.151	8.578	6.692	16.68	-3.402
142	VIP	18.557	6.14	6.274	10.43	7.997		142	VIP	0.253	24.759	40.401	20.687	-11.296
143	VIP	-5.577	2.791	2.587	1.85	3.077		143	VIP	-10.264	7.848	11.496	8.363	6.134
144	VIP	-5.727	3.744	1.932	3.316	2.527		144	VIP	-1.036	1.721	4.261	1.576	-1.47
145	VIP	17.739	6.754	10.135	8.174	9.708		145	VIP	-3.497	9.415	17.688	6.846	-1.675
146	VIP	4.925	7.679	5.707	1.81	4.403		146	VIP	-5.19	-4.079	9.442	5.947	0.327
147	VIP	22.313	6.384	7.785	9.783	8.113		147	VIP	-0.649	1.413	33.31	8.041	27.284
148	VIP	13.969	3.021	3.684	1.816	2.269		148	VIP	-0.259	-9.075	-1.615	6.156	-16.762
149	VIP	7.85	-1.173	-0.563	-2.354	-0.762		149	VIP	0.127	8.665	16.962	11.619	-3.149
150	VIP	20.078	8.263	8.333	6.206	5.185		150	VIP	0.047	-11.048	17.562	7.311	4.242
151	VIP	17.527	5.91	5.176	3.884	0.742		151	VIP	-1.653	7.996	22.925	11.495	4.993
152	VIP	6.67	0.313	1.31	-3.501	-0.43		152	VIP	-5.91	-17.565	19.912	39.638	54.983
153	VIP	7.253	0.854	4.943	1.212	5.429		153	VIP	7.715	4.914	41.072	19.137	4.498
154	VIP	12.129	1.448	1.195	-0.133	0.697		154	VIP	-2.526	4.327	10.021	12.631	3.042
155	VIP	38.98	23.693	12.824	2.072	15.124		155	VIP	3.659	-1.407	0.359	-5.011	1.398
156	VIP	-3.076	1.997	-0.864	-1.872	-0.844		156	VIP	10.574	1.818	-3.252	-4.091	-20.265
157	VIP	27.266	26.553	4.064	-6.834	-3.398		157	VIP	5.082	-5.849	1.987	17.541	18.449
158	VIP	11.666	20.745	18.705	3.474	7.175		158	VIP	-24.054	0.638	0.536	15.229	23.738
159	VIP	-16.218	12.924	-1.277	16.534	20.603		159	VIP	51.831	-11.011	0.147	-1.485	3.016
160	VIP	15.425	4.743	3.865	-0.72	1.641		160	VIP	-5.671	6.985	-2.553	0.875	6.567
161	VIP	7.372	8.37	2.716	-1.992	2.232		161	VIP	-51.364	-18.018	8.816	5.504	-4.346
162	VIP	5.135	8.43	1.11	1.65	8.777		162	VIP	-12.823	-18.647	3.593	-1.289	4.072
163	VIP	24.821	1.204	-4.968	-0.323	0.966		163	VIP	-14.686	2.24	-26.164	-34.656	-6.188
164	VIP	2.417	-6.64	-9.434	-2.16	-7.647		164	VIP	9.693	8.122	-9.354	-27.647	-3.275
165	VIP	9.838	7.015	6.202	5.97	1.806		165	VIP	1.31	-12.773	8.667	22.977	12.88
166	VIP	3.894	3.157	2.497	0.633	1.265		166	VIP	15.945	-3.395	10.83	10.277	6.367
167	VIP	17.951	14.604	-0.115	-5.258	-1.133		167	VIP	1.943	-4.991	11.498	40.72	38.441
168	VIP	17.34	-2.718	-3.419	-6.721	0.588		168	VIP	-14.558	-3.625	-9.392	-0.551	5.297
169	VIP	6.819	11.554	11.474	1.476	6.111		169	VIP	1.245	-10.221	9.292	5.323	0.709
170	VIP	9.683	13.031	3.017	-1.772	8.23		170	VIP	0.029	-18.486	10.689	18.399	1.343
171	VIP	19.761	6.616	4.814	2.386	4.438		171	VIP	-16.986	-5.97	2.873	3.855	-4.113
172	VIP	19.289	15.744	14.216	6.488	13.051		172	VIP	21.464	27.676	10.363	15.539	-0.18
173	VIP	3.254	-7.193	-4.802	-6.857	-3.772		173	VIP	12.759	-2.626	-19.571	14.291	-1.423
174	VIP	8.067	12.875	4.527	-8.548	-7.437		174	VIP	-12.31	-8.328	9.068	23.023	6.259
175	VIP	-0.006	14.832	12.768	2.72	6.944		175	VIP	5.039	-7.985	-6.133	-3.265	-13.562
176	VIP	-8.235	-6.84	5.083	-0.596	2.903		176	VIP	-3.081	22.233	10.531	-0.747	-5.538
177	VIP	23.832	22.851	20.354	10.838	12.887		177	VIP	-4.533	-13.821	1.698	18.542	33.616
178	VIP	15.274	14.131	14.237	4.529	6.055		178	VIP	-13.877	-5.84	7.536	-13.234	-20.124
179	VIP	12.327	10.583	10.892	11.545	0.754		179	VIP	2.51	-36.201	3.431	2.217	4.796
180	VIP	5.056	15.042	16.986	7.979	4.888		180	VIP	-17.308	-4.739	22.348	62.362	52.124
181	VIP	18.592	15.799	11.726	4.38	6.089		181	VIP	-31.838	-28.374	1.849	10.905	-1.444
182	VIP	5.257	9.521	11.687	8.713	4.834		182	VIP	-0.469	-11.507	3.675	21.015	-9.799
183	VIP	1.909	21.21	0.3	5.814	-5.71		183	VIP	-16.971	-8.379	17.616	0.576	-2.481
184	VIP	12.952	8.83	-3.539	0.061	2.785		184	VIP	2.517	9.031	39.869	-5.875	17.828
185	VIP	-10.94	-3.088	-2.022	-1.049	-2.947		185	VIP	1.66	-14.899	-5.022	-0.914	-5.741
186	VIP	13.78	12.305	7.347	2.681	5.579		186	VIP	5.177	-1.416	9.369	34.5	17.155
187	VIP	13.472	9.753	9.111	5.871	4.155		187	VIP	-0.76	3.733	13.224	48.13	43.269
188	VIP	30.718	25.316	20.318	16.609	16.477		188	VIP	-12.164	-15.577	4.836	6.766	5.575
189	VIP	19.956	15.141	11.863	10.814	9.859		189	VIP	-14.503	-40.519	-4.564	11.193	5.545
190	VIP	-7.366	-2.151	1.823	-0.128	1.45		190	VIP	-10.333	-20.075	-8.567	-11.671	-24.756
191	VIP	10.978	8.567	12.034	5.783	12.617		191	VIP	-1.107	-6.213	0.127	6.266	-9.207
192	VIP	6.311	9.228	13.504	9.067	21.521		192	VIP	-0.317	10.412	0.776	5.882	-6.879
193	VIP	23.742	24.176	20.665	13.228	13.629		193	VIP	1.056	2.062	-11.485	-4.277	21.023
194	VIP	7.659	10.759	6.917	4.388	4.098		194	VIP	17.134	-7.921	22.911	-6.284	-1.948
195	VIP	9.659	12.228	10.362	7.961	4.713		195	VIP	32.81	12.602	31.64	3.349	1.154
196	VIP	7.509	8.157	7.468	4.853	5.203		196	VIP	1.757	-6.915	11.216	13.017	8.528
197	VIP	11.808	4.237	3.536	8.843	3.299		197	VIP	22.524	6.32	-20.759	-1.948	4.428
198	VIP	5.943	2.186	2.746	6.247	4.214		198	VIP	-0.835	-3.443	18.617	1.251	11.185
199	VIP	-2.805	-1.572	0.264	1.164	-0.8		199	VIP	-13.148	0.748	10.66	-2.43	-10.804
200	VIP	2.93	1.409	2.263	5.163	3.6		200	VIP	30.032	11.752	33.482	-11.473	33.853
201	VIP	0.144	-1.969	-1.167	-3.182	-2.44		201	VIP	8.31	8.571	-12.763	-4.276	6.386
202	VIP	3.477	4.688	2.045	6.055	4.301		202	VIP	9.621	-8.76	12.63	5.71	11.226
203	VIP	1.485	0.707	-2.777	2.023	2.5		203	VIP	10.156	0.459	50.365	1.236	18.904
204	VIP	-2.034	0.697	-2.899	-0.687	-3.441		204	VIP	14.445	-15.087	34.321	-4.91	8.469
205	VIP	2.112	7.994	5.34	5.193	5.299		205	VIP	2.546	4.662	14.061	-2.667	4.71
206	VIP	0.157	5.112	2.347	2.05	3.381		206	VIP	7.329	9.508	8.889	-6.714	4.575
207	VIP	-3.891	-2.402	-3.728	-2.407	-2.801		207	VIP	3.401	-16.557	7.547	-3.127	8.505
208	VIP	16.865	11.33	9.694	12.383	8.215		208	VIP	8.321	3.539	4.559	-1.865	0.066
209	VIP	14.082	6.671	8.041	9.154	6.841		209	VIP	9.447	-11.801	23.003	-2.232	8.401
210	VIP	9.557	11.184	8.152	4.322	2.936		210	VIP	4.846	6.909	23.658	15.49	6.353
211	VIP	11.258	11.602	10.475	5.942	5.991		211	VIP	4.052	14.833	15.555	7.201	13.495
212	VIP	4.37	1.859	3.096	2.983	3.318		212	VIP	0.524	-3.54	-1.402	-16.256	-7.196
213	VIP	-6.98	-6.619	-3.764	-4.887	-3.367		213	VIP	-6.114	-6.036	12.889	5.773	0.896
214	VIP	10.753	8.828	7.456	6.891	5.195		214	VIP	-0.021	6.061	0.476	17.192	3.226
215	VIP	1.951	3.267	1.47	6.304	3.35		215	VIP	18.489	-0.121	20.668	5.8	7.777

## Sheet: Figure 9
Panel 9c						Panel 9d				Panel 9e				Panel 9h
CellID	Group	Before conditioning	After conditioning	After extinction		Responsive cells (%)				Cluster representation (%)				Time	Subtype	AUC
1	SST	17.844	-20.078	30.863		Before conditioning				CS+ response pattern	SST	VIP		FreezStart	SST	-0.0242256
2	SST	4.797	-17.854	17.161			SST	VIP		Activated before conditioning	5.435	11.458		FreezStart	SST	0.00219013
3	SST	-6.4	6.404	-7.384		Activated	16.667	19.737		Inhibited before conditioning	14.13	7.292		FreezStart	SST	-0.0322351
4	SST	16.389	-12.478	21.935		Inhibited	20.175	7.237		Activated after conditioning	11.957	16.667		FreezStart	SST	0.00978251
5	SST	10.071	-19.574	12.81		NonResponsive	63.158	73.026		Inhibited after conditioning	21.739	19.792		FreezStart	SST	-0.0377178
6	SST	-8.934	-23.766	-4.294						Activated after extinction	15.217	7.292		FreezStart	SST	0.0150293
7	SST	-3.537	1.301	21.728		After conditioning				Inhibited after extinction	7.609	5.208		FreezStart	SST	0.111377
8	SST	-7.807	-0.647	-0.769			SST	VIP		Activated stable	14.13	27.083		FreezStart	SST	0.0841352
9	SST	15.291	36.547	20.421		Activated	21.053	23.684		Inhibited stable	9.783	5.208		FreezStart	SST	-0.206341
10	SST	-3.856	-0.766	-5.493		Inhibited	25.439	13.158						FreezStart	SST	0.0399878
11	SST	-7.505	-17.893	11.487		NonResponsive	53.509	63.158						FreezStart	SST	0.0227828
12	SST	-4.119	1.525	13.249						Cluster representation (n)				FreezStart	SST	0.0257215
13	SST	12.715	-9.875	16.466		After extinction				CS+ response pattern	SST	VIP		FreezStart	SST	-0.0250514
14	SST	3.546	-23.319	-17.732			SST	VIP		Activated before conditioning	5	11		FreezStart	SST	0.0940315
15	SST	0.861	-7.289	-0.289		Activated	32.456	12.5		Inhibited before conditioning	13	7		FreezStart	SST	-0.0341234
16	SST	8.534	-11.133	16.916		Inhibited	18.421	9.868		Activated after conditioning	11	16		FreezStart	SST	0.00364663
17	SST	-3.248	-19.746	-2.332		NonResponsive	49.123	77.632		Inhibited after conditioning	20	19		FreezStart	SST	0.0157081
18	SST	-0.071	-4.654	-1.176						Activated after extinction	14	7		FreezStart	SST	-0.0883009
19	SST	0.078	-22.324	1.975						Inhibited after extinction	7	5		FreezStart	SST	0.0327365
20	SST	-18.148	-4.932	-7.118		Responsive cells (n)				Activated stable	13	26		FreezStart	SST	-0.0903378
21	SST	-6.519	-0.038	-12.634		Before conditioning				Inhibited stable	9	5		FreezStart	SST	0.0292358
22	SST	2.228	6.207	-2.994			SST	VIP						FreezStart	SST	0.0188963
23	SST	16.752	17.707	-3.648		Activated	19	30						FreezStart	SST	-0.0026085
24	SST	-6.867	7.494	-0.555		Inhibited	23	11						FreezStart	SST	-0.217007
25	SST	6.557	26.947	14.386		NonResponsive	72	111						FreezStart	SST	0.0160058
26	SST	-7.662	9.234	-14.808										FreezStart	SST	-0.0890818
27	SST	13.604	6.125	17.042		After conditioning								FreezStart	SST	-0.0207376
28	SST	14.97	-7.071	-8.149			SST	VIP						FreezStart	SST	-0.0390268
29	SST	8.255	8.38	-0.468		Activated	24	36						FreezStart	SST	0.13436
30	SST	-29.551	-1.417	-15.864		Inhibited	29	20						FreezStart	SST	-0.0698546
31	SST	5.749	-4.442	-3.355		NonResponsive	61	96						FreezStart	SST	-0.0391063
32	SST	-4.139	-11.661	-4.684										FreezStart	SST	-0.125334
33	SST	-5.045	4.225	5.417		After extinction								FreezStart	SST	-0.0427695
34	SST	-7.17	2.986	-15.787			SST	VIP						FreezStart	SST	-0.0614318
35	SST	6.598	2.699	-6.398		Activated	37	19						FreezStart	SST	0.0307038
36	SST	23.194	6.008	14.595		Inhibited	21	15						FreezStart	SST	-0.114506
37	SST	-23.487	2.261	-0.795		NonResponsive	56	118						FreezStart	SST	0.159267
38	SST	0.523	-3.794	2.256										FreezStart	SST	-0.0803649
39	SST	1.833	0.948	-7.234										FreezStart	SST	-0.0367336
40	SST	-2.524	6.113	4.843										FreezStart	SST	-0.113746
41	SST	-3.465	-3.668	-0.815										FreezStart	SST	-0.113454
42	SST	-15.26	2.238	-8.809										FreezStart	SST	-0.146191
43	SST	-6.404	-3.43	-1.737										FreezStart	SST	-0.069065
44	SST	-1.693	16.529	10.512										FreezStart	SST	-0.137995
45	SST	2.325	6.552	3.316										FreezStart	SST	0.0285353
46	SST	-0.906	-5.509	5.721										FreezStart	SST	0.013887
47	SST	2.168	0.512	5.91										FreezStart	SST	-0.021425
48	SST	-13.054	8.316	1.281										FreezStart	SST	0.0699501
49	SST	0.356	-11.612	13.458										FreezStart	SST	0.0676919
50	SST	-11.946	-12.798	1.364										FreezStart	SST	-0.0220677
51	SST	0.39	7.113	0.436										FreezStart	SST	-0.0389935
52	SST	-17.706	-14.707	4.467										FreezStart	SST	0.0211043
53	SST	-0.957	7.116	-5.486										FreezStart	SST	0.033282
54	SST	10.763	-17.029	-20.4										FreezStart	SST	-0.048478
55	SST	-5.197	-20.498	-0.036										FreezStart	SST	0.0234956
56	SST	-0.115	7.673	11.764										FreezStart	SST	0.00595096
57	SST	-9.761	23.959	-1.962										FreezStart	SST	0.0442597
58	SST	-12.688	29.166	3.568										FreezStart	SST	-0.0176668
59	SST	-19.293	-19.219	8.508										FreezStart	SST	0.0754916
60	SST	5.256	-10.944	5.059										FreezStart	SST	0.0192786
61	SST	-10.475	1.881	11.961										FreezStart	SST	-0.00310465
62	SST	-15.559	13.135	-0.444										FreezStart	SST	0.0641022
63	SST	4.01	17.968	12.625										FreezStart	SST	-0.0305179
64	SST	-4.662	37.312	0.558										FreezStart	SST	0.0796166
65	SST	-6.009	49.265	32.264										FreezStart	SST	0.0625655
66	SST	18.512	36.983	13.601										FreezStart	SST	-0.0188346
67	SST	4.286	-16.931	-0.532										FreezStart	SST	0.0315233
68	SST	-0.475	31.371	-3.571										FreezStart	SST	0.0591107
69	SST	13.75	9.253	-4.453										FreezStart	SST	0.0302615
70	SST	5.676	-3.401	-9.775										FreezStart	SST	-0.045587
71	SST	-15.787	-18.41	-9.95										FreezStart	SST	0.0654305
72	SST	-6.564	-3.269	-10.627										FreezStart	SST	0.0388068
73	SST	-8.794	6.425	10.896										FreezStart	SST	-0.0264115
74	SST	7.179	3.186	0.02										FreezStart	SST	0.0667588
75	SST	0.704	2.011	-4.916										FreezStart	SST	0.0353013
76	SST	17.974	-9.56	-1.614										FreezStart	SST	0.0511949
77	SST	0.328	0.426	-14.519										FreezStart	SST	0.0610863
78	SST	-2.296	-7.923	-16.154										FreezStart	SST	0.189327
79	SST	3.915	-30.488	6.006										FreezStart	SST	-0.0257877
80	SST	-20.648	-5.029	4.821										FreezStart	SST	-0.0326657
81	SST	3.823	9.337	-2.668										FreezStart	SST	0.0117483
82	SST	-21.029	-27.509	2.116										FreezStart	SST	0.000186762
83	SST	12.473	35.561	-6.145										FreezStart	SST	-0.0323575
84	SST	0.566	30.325	-0.351										FreezStart	SST	0.0424213
85	SST	-4.371	-27.959	-3.252										FreezStart	SST	0.0409675
86	SST	13.698	31.96	-0.841										FreezStart	SST	-0.0176535
87	SST	-14.325	1.828	3.191										FreezStart	SST	-0.0197324
88	SST	-0.556	-8.802	-7.744										FreezStart	SST	0.0441273
89	SST	15.878	-10.45	-5.958										FreezStart	SST	0.213588
90	SST	-1.874	0.648	-6.351										FreezStart	SST	-0.184333
91	SST	2.253	2.037	19.926										FreezStart	SST	-0.474861
92	SST	5.421	3.573	5.193										FreezStart	SST	-0.0724074
93	SST	25.631	-2.07	16.419										FreezStart	SST	-0.138652
94	SST	15.788	-1.857	21.218										FreezStart	SST	0.229716
95	SST	4.416	-5.285	8.639										FreezStart	SST	-0.138492
96	SST	2.733	1.275	-5.833										FreezStart	SST	0.063779
97	SST	-22.705	1.521	13.027										FreezStart	SST	-0.253797
98	SST	-6.611	0.661	-12.418										FreezStart	SST	-0.047202
99	SST	1.347	-10.74	7.561										FreezStart	SST	0.330212
100	SST	-14.218	-0.707	2.482										FreezStart	SST	-0.0569578
101	SST	1.987	-3.618	10.661										FreezStart	SST	-0.0262642
102	SST	1.606	1.358	-14.301										FreezStart	SST	0.231314
103	SST	1.049	1.726	12.066										FreezStart	SST	-0.289981
104	SST	-0.41	-0.754	16.638										FreezStart	SST	-0.182099
105	SST	-11.169	-3.105	3.835										FreezStart	SST	-0.115072
106	SST	3.006	-3.223	6.922										FreezStart	SST	-0.0111471
107	SST	-28.912	4.284	-11.072										FreezStart	SST	-0.143013
108	SST	1.629	1.178	17.567										FreezStart	SST	-0.046152
109	SST	-1.828	-0.779	9.825										FreezStart	SST	-0.138927
110	SST	-3.899	4.335	12.154										FreezStart	SST	-0.319868
111	SST	2.059	-0.596	21.461										FreezStart	SST	-0.467092
112	SST	-3.344	4.704	19.07										FreezStart	SST	-0.214401
113	SST	-5.102	-5.927	16.157										FreezStart	SST	-0.203071
114	SST	15.498	-0.404	-4.185										FreezStart	SST	0.219527
115	VIP	-3.337	7.836	-8.405										FreezStart	VIP	-0.108393
116	VIP	-14.799	-3.054	-9.064										FreezStart	VIP	-0.0616737
117	VIP	-1.846	2.95	-0.998										FreezStart	VIP	0.0909121
118	VIP	7.374	-4.222	3.34										FreezStart	VIP	-0.0148998
119	VIP	0.905	-1.499	-4.202										FreezStart	VIP	0.065973
120	VIP	-1.642	-9.447	-1.107										FreezStart	VIP	0.244774
121	VIP	1.473	4.658	4.42										FreezStart	VIP	0.0865392
122	VIP	-0.084	-11.128	4.085										FreezStart	VIP	0.18665
123	VIP	7.562	1.321	-2.74										FreezStart	VIP	-0.0709924
124	VIP	10.598	26.197	-17.588										FreezStart	VIP	-0.0490665
125	VIP	3.955	-0.112	-1.775										FreezStart	VIP	-0.0142713
126	VIP	-4.307	-0.192	-13.461										FreezStart	VIP	0.000651332
127	VIP	3.257	8.567	-9.818										FreezStart	VIP	-0.11636
128	VIP	24.108	0.455	-0.646										FreezStart	VIP	-0.119795
129	VIP	1.944	-0.277	-9.798										FreezStart	VIP	-0.010088
130	VIP	3.424	0.373	-4.514										FreezStart	VIP	-0.0211691
131	VIP	2.063	4.236	-1.22										FreezStart	VIP	-0.13928
132	VIP	11.849	8.443	-12.7										FreezStart	VIP	-0.0199846
133	VIP	6.501	13.657	-9.352										FreezStart	VIP	0.0547497
134	VIP	1.384	3.088	-6.501										FreezStart	VIP	0.0301323
135	VIP	4.035	4.361	2.952										FreezStart	VIP	-0.065342
136	VIP	9.451	11.135	-11.966										FreezStart	VIP	-0.186335
137	VIP	24.944	1.489	-4.375										FreezStart	VIP	0.032018
138	VIP	0.91	-11.111	3.056										FreezStart	VIP	0.0412589
139	VIP	5.483	0.592	6.712										FreezStart	VIP	0.0488117
140	VIP	12.022	0.652	-3.405										FreezStart	VIP	0.191278
141	VIP	22.467	-0.547	-5.004										FreezStart	VIP	-0.1722
142	VIP	1.045	10.987	-17.429										FreezStart	VIP	-0.137632
143	VIP	15.149	14.01	-7.741										FreezStart	VIP	-0.148922
144	VIP	31	1.228	-4.522										FreezStart	VIP	0.204963
145	VIP	-5.933	10.129	-3.552										FreezStart	VIP	0.104197
146	VIP	14.621	8.996	-3.722										FreezStart	VIP	0.051878
147	VIP	47.808	20.762	-2.735										FreezStart	VIP	0.0736518
148	VIP	0.63	4.748	-8.191										FreezStart	VIP	-0.0196262
149	VIP	14.55	-5.97	-4.708										FreezStart	VIP	-0.0146803
150	VIP	30.756	0.788	-15.05										FreezStart	VIP	0.100832
151	VIP	12.296	27.035	-5.737										FreezStart	VIP	0.118957
152	VIP	23.144	16.252	-22.176										FreezStart	VIP	0.202091
153	VIP	24.977	22.222	10.332										FreezStart	VIP	-0.0316482
154	VIP	6.471	8.872	-6.02										FreezStart	VIP	0.136294
155	VIP	-7.715	-9.744	2.508										FreezStart	VIP	-0.0519829
156	VIP	-0.739	14.622	-10.361										FreezStart	VIP	0.142456
157	VIP	2.722	5.411	-2.558										FreezStart	VIP	-0.104125
158	VIP	27.795	-4.979	4.578										FreezStart	VIP	0.00991521
159	VIP	27.375	6.747	11.52										FreezStart	VIP	-0.0198641
160	VIP	31.755	-5.644	0.637										FreezStart	VIP	-0.113613
161	VIP	-0.312	15.716	-12.1										FreezStart	VIP	0.222848
162	VIP	17.32	-1.164	-3.307										FreezStart	VIP	0.191658
163	VIP	3.186	-19.878	6.56										FreezStart	VIP	-0.0322207
164	VIP	-1.564	-1.399	-0.469										FreezStart	VIP	0.0825879
165	VIP	7.371	-6.169	6.046										FreezStart	VIP	-0.0822149
166	VIP	4.977	2.627	-3.059										FreezStart	VIP	0.0339591
167	VIP	-10.717	-2.539	2.327										FreezStart	VIP	0.00975572
168	VIP	3.15	6.415	-6.636										FreezStart	VIP	0.0506704
169	VIP	-1.158	-12.295	3.717										FreezStart	VIP	-0.059762
170	VIP	-5.314	-11.74	8.175										FreezStart	VIP	-0.0817629
171	VIP	5.736	-10.287	-3.278										FreezStart	VIP	-0.0206649
172	VIP	17.42	-0.624	-3.554										FreezStart	VIP	0.0546255
173	VIP	-5.918	-7.276	10.056										FreezStart	VIP	-0.228321
174	VIP	10.758	0.826	3.596										FreezStart	VIP	0.0309909
175	VIP	-9.902	-4.092	1.027										FreezStart	VIP	0.0787274
176	VIP	-3.389	-12.363	2.912										FreezStart	VIP	-0.115058
177	VIP	2.309	-0.228	6.426										FreezStart	VIP	-0.0266116
178	VIP	1.035	-24.831	21.366										FreezStart	VIP	-0.110491
179	VIP	3.264	-15.46	8.825										FreezStart	VIP	-0.0219185
180	VIP	-12.455	0.756	1.995										FreezStart	VIP	0.0117274
181	VIP	8.921	-15.251	1.876										FreezStart	VIP	0.168292
182	VIP	-11.104	4.607	-5.232										FreezStart	VIP	-0.095338
183	VIP	-2.566	-0.464	-5.343										FreezStart	VIP	-0.0450657
184	VIP	1.096	3.794	-2.841										FreezStart	VIP	0.00389718
185	VIP	-11.873	5.761	12.269										FreezStart	VIP	-0.152572
186	VIP	6.054	-9.12	7.793										FreezStart	VIP	0.0606085
187	VIP	-3.051	-11.57	14.152										FreezStart	VIP	-0.144259
188	VIP	7.16	-5.688	-5.537										FreezStart	VIP	-0.0832308
189	VIP	2.094	-1.219	0.934										FreezStart	VIP	0.096797
190	VIP	13.397	5.77	9.115										FreezStart	VIP	0.14615
191	VIP	8.884	0.589	0.949										FreezStart	VIP	0.0795758
192	VIP	-5.813	-2.461	-6.742										FreezStart	VIP	-0.0155063
193	VIP	-16.429	-1.228	-3.995										FreezStart	VIP	-0.0532548
194	VIP	-4.308	-11.522	-2.622										FreezStart	VIP	-0.0332637
195	VIP	0.441	-1.7	-9.883										FreezStart	VIP	-0.0498198
196	VIP	2.092	-1.112	0.836										FreezStart	VIP	-0.000416271
197	VIP	1.378	-17.336	-3.304										FreezStart	VIP	-0.0854024
198	VIP	-0.729	-21.286	-1.588										FreezStart	VIP	-0.0215475
199	VIP	6.761	-4.676	-5.926										FreezStart	VIP	-0.0967474
200	VIP	-2.124	-19.399	-1.291										FreezStart	VIP	0.00481283
201	VIP	2.58	0.056	4.375										FreezStart	VIP	-0.0368897
202	VIP	-14.26	-3.067	-2.117										FreezStart	VIP	0.0344906
203	VIP	-8.4	1.891	1.365										FreezStart	VIP	0.0442461
204	VIP	-8.824	-11.741	-3.775										FreezStart	VIP	0.0294837
205	VIP	-0.17	-6.334	-1.651										FreezStart	VIP	-0.0027886
206	VIP	-8.393	12.779	-1.11										FreezStart	VIP	-0.0100767
207	VIP	9.218	5.035	1.735										FreezStart	VIP	-0.220547
208	VIP	-3.312	17.709	-0.873										FreezStart	VIP	-0.0303435
209	VIP	-11.262	9.725	3.03										FreezStart	VIP	-0.280313
210	VIP	20.224	20.731	1.695										FreezStart	VIP	-0.0790465
211	VIP	-0.065	35.806	-2.955										FreezStart	VIP	-0.165468
212	VIP	-5.674	17.974	-0.026										FreezStart	VIP	0.0810286
213	VIP	25.425	23.681	-4.078										FreezStart	VIP	0.144759
214	VIP	-8.554	-17.09	-5.652										FreezStart	VIP	0.312795
215	VIP	-15.575	-15.79	-7.454										FreezStart	VIP	-0.115777
216	VIP	-2.235	-2.861	-1.099										FreezStart	VIP	0.121241
217	VIP	-1.363	21.513	-7.292										FreezStart	VIP	-0.116899
218	VIP	5.022	-12.731	-5.948										FreezStart	VIP	0.0116667
219	VIP	-7.166	7.723	-5.963										FreezStart	VIP	0.14238
220	VIP	3.223	4.059	0.043										FreezStart	VIP	-0.151573
221	VIP	4.744	30.757	0.737										FreezStart	VIP	0.203992
222	VIP	-0.666	1.246	-0.37										FreezStart	VIP	-0.160834
223	VIP	11.514	50.4	4.321										FreezStart	VIP	-0.0329892
224	VIP	-10.375	25.793	10.443										FreezStart	VIP	0.0646313
225	VIP	15.794	4.543	5.201										FreezStart	VIP	0.229657
226	VIP	-4.347	37.977	-0.336										FreezStart	VIP	-0.189811
227	VIP	12.731	2.992	-3.339										FreezStart	VIP	-0.15913
228	VIP	-1.493	42.284	-0.986										FreezStart	VIP	-0.0392368
229	VIP	1.074	5.676	-0.402										FreezStart	VIP	0.150898
230	VIP	3.62	0.819	4.351										FreezStart	VIP	0.594271
231	VIP	0.197	5.632	11.33										FreezStart	VIP	0.222296
232	VIP	-0.256	6.708	1.961										FreezStart	VIP	0.128131
233	VIP	8.133	-2.861	2.048										FreezStart	VIP	0.284941
234	VIP	10.629	11.685	-0.005										FreezStart	VIP	-0.340273
235	VIP	-5.898	34.337	8.258										FreezStart	VIP	-0.0728473
236	VIP	11.504	-11.958	-1.462										FreezStart	VIP	-0.00755784
237	VIP	-0.328	23.158	-10.303										FreezStart	VIP	0.150594
238	VIP	0.286	58.886	0.713										FreezStart	VIP	-0.142427
239	VIP	-4.348	3.61	8.282										FreezStart	VIP	0.017438
240	VIP	2.47	-2.404	8.243										FreezStart	VIP	-0.0262495
241	VIP	6.453	-14.225	-3.309										FreezStart	VIP	-0.0919225
242	VIP	-18.832	-8.386	6.511										FreezStart	VIP	0.0931043
243	VIP	2.004	-2.71	1.628										FreezStart	VIP	-0.0538917
244	VIP	-9.361	-4.075	8.038										FreezStart	VIP	0.0113964
245	VIP	-3.718	2.603	-0.067										FreezStart	VIP	-0.133186
246	VIP	6.475	15.123	9.169										FreezStart	VIP	-0.0308374
247	VIP	0.595	0.766	5.197										FreezStart	VIP	-0.226425
248	VIP	-2.955	-10.003	3.036										FreezStart	VIP	-0.0677705
249	VIP	6.551	-2.939	1.202										FreezStart	VIP	-0.258917
250	VIP	2.185	-0.907	0.368										FreezStart	VIP	0.0130508
251	VIP	5.133	7.55	-0.674										FreezStart	VIP	0.0986239
252	VIP	-4.416	-13.407	10.315										FreezStart	VIP	-0.0379759
253	VIP	1.117	16.944	1.897										FreezStart	VIP	-0.0990426
254	VIP	18.757	6.603	-1.332										FreezStart	VIP	0.0227173
255	VIP	1.391	-0.224	3.136										FreezStart	VIP	-0.100008
256	VIP	6.914	11.456	-0.627										FreezStart	VIP	-0.0426864
257	VIP	5.136	8.934	6.238										FreezStart	VIP	-0.191388
258	VIP	-5.039	-3.18	-2.935										FreezStart	VIP	0.0615661
259	VIP	6.987	5.408	-10.069										FreezStart	VIP	-0.0156908
260	VIP	0.206	2.456	2.989										FreezStart	VIP	-0.215276
261	VIP	-1.009	7.202	10.052										FreezStart	VIP	-0.0496429
262	VIP	9.105	8.573	7.705										FreezStart	VIP	-0.0993124
263	VIP	-4.536	13.027	21.916										FreezStart	VIP	-0.145887
264	VIP	-1.985	-3.862	8.326										FreezStart	VIP	-0.204148
265	VIP	9.528	-6.012	3.24										FreezStart	VIP	0.124901
266	VIP	7.092	28.572	0.921										FreezStart	VIP	-0.190065
														FreezEnd	SST	0.200313
														FreezEnd	SST	0.18724
														FreezEnd	SST	0.182774
														FreezEnd	SST	0.268497
														FreezEnd	SST	0.0714443
														FreezEnd	SST	0.194858
														FreezEnd	SST	0.157637
														FreezEnd	SST	-0.146371
														FreezEnd	SST	0.774476
														FreezEnd	SST	-0.119624
														FreezEnd	SST	0.225539
														FreezEnd	SST	0.302992
														FreezEnd	SST	0.319217
														FreezEnd	SST	-0.0603433
														FreezEnd	SST	0.222619
														FreezEnd	SST	0.213812
														FreezEnd	SST	0.264749
														FreezEnd	SST	0.432748
														FreezEnd	SST	0.232769
														FreezEnd	SST	0.205239
														FreezEnd	SST	0.0329325
														FreezEnd	SST	0.0282258
														FreezEnd	SST	-0.108552
														FreezEnd	SST	0.462507
														FreezEnd	SST	-0.108584
														FreezEnd	SST	0.0756642
														FreezEnd	SST	0.144357
														FreezEnd	SST	0.0852653
														FreezEnd	SST	-0.327897
														FreezEnd	SST	0.119009
														FreezEnd	SST	-0.072349
														FreezEnd	SST	0.356196
														FreezEnd	SST	0.031621
														FreezEnd	SST	0.161813
														FreezEnd	SST	-0.216269
														FreezEnd	SST	0.11775
														FreezEnd	SST	-0.313927
														FreezEnd	SST	0.178941
														FreezEnd	SST	0.0819197
														FreezEnd	SST	0.0854185
														FreezEnd	SST	0.482311
														FreezEnd	SST	0.348321
														FreezEnd	SST	0.375999
														FreezEnd	SST	0.280258
														FreezEnd	SST	-0.190762
														FreezEnd	SST	0.0313934
														FreezEnd	SST	-0.163081
														FreezEnd	SST	-0.079526
														FreezEnd	SST	-0.0854138
														FreezEnd	SST	0.366667
														FreezEnd	SST	0.0752033
														FreezEnd	SST	0.00345265
														FreezEnd	SST	0.379195
														FreezEnd	SST	0.319219
														FreezEnd	SST	0.0252596
														FreezEnd	SST	0.390299
														FreezEnd	SST	-0.00648756
														FreezEnd	SST	0.0219498
														FreezEnd	SST	-0.12263
														FreezEnd	SST	-0.167076
														FreezEnd	SST	0.117788
														FreezEnd	SST	0.0798757
														FreezEnd	SST	-0.0380398
														FreezEnd	SST	0.373824
														FreezEnd	SST	0.0780544
														FreezEnd	SST	0.00880477
														FreezEnd	SST	0.198838
														FreezEnd	SST	-0.132149
														FreezEnd	SST	-0.020403
														FreezEnd	SST	-0.0110325
														FreezEnd	SST	-0.132696
														FreezEnd	SST	-0.167577
														FreezEnd	SST	0.105387
														FreezEnd	SST	-0.0738389
														FreezEnd	SST	0.0413087
														FreezEnd	SST	-0.0157729
														FreezEnd	SST	-0.232026
														FreezEnd	SST	-0.291473
														FreezEnd	SST	-0.214936
														FreezEnd	SST	0.112385
														FreezEnd	SST	-0.0302855
														FreezEnd	SST	0.139769
														FreezEnd	SST	-0.0824379
														FreezEnd	SST	-0.120048
														FreezEnd	SST	0.0809123
														FreezEnd	SST	-0.0210396
														FreezEnd	SST	0.0441195
														FreezEnd	SST	-0.0966739
														FreezEnd	SST	-0.329417
														FreezEnd	SST	-0.0746109
														FreezEnd	SST	0.446668
														FreezEnd	SST	-0.00610773
														FreezEnd	SST	0.306979
														FreezEnd	SST	-0.182921
														FreezEnd	SST	0.155784
														FreezEnd	SST	-0.198209
														FreezEnd	SST	0.0954832
														FreezEnd	SST	-0.0389257
														FreezEnd	SST	-0.172256
														FreezEnd	SST	0.0461231
														FreezEnd	SST	0.347831
														FreezEnd	SST	-0.300614
														FreezEnd	SST	0.143852
														FreezEnd	SST	0.122138
														FreezEnd	SST	0.107822
														FreezEnd	SST	-0.113632
														FreezEnd	SST	0.0970814
														FreezEnd	SST	-0.0570761
														FreezEnd	SST	-0.0127012
														FreezEnd	SST	0.438998
														FreezEnd	SST	0.693309
														FreezEnd	SST	-0.0412458
														FreezEnd	SST	0.128506
														FreezEnd	SST	-0.471432
														FreezEnd	VIP	0.0203663
														FreezEnd	VIP	-0.0340655
														FreezEnd	VIP	-0.096579
														FreezEnd	VIP	-2.47703e-05
														FreezEnd	VIP	-0.0602166
														FreezEnd	VIP	-0.231002
														FreezEnd	VIP	-0.125163
														FreezEnd	VIP	-0.111384
														FreezEnd	VIP	0.107892
														FreezEnd	VIP	-0.0530301
														FreezEnd	VIP	0.0861981
														FreezEnd	VIP	-0.00444488
														FreezEnd	VIP	0.0340361
														FreezEnd	VIP	0.144558
														FreezEnd	VIP	-0.0233459
														FreezEnd	VIP	-0.0273312
														FreezEnd	VIP	0.170164
														FreezEnd	VIP	-0.186569
														FreezEnd	VIP	-0.119655
														FreezEnd	VIP	-0.155163
														FreezEnd	VIP	0.0862955
														FreezEnd	VIP	-0.0473066
														FreezEnd	VIP	0.0684487
														FreezEnd	VIP	-0.103393
														FreezEnd	VIP	0.0162639
														FreezEnd	VIP	-0.173479
														FreezEnd	VIP	0.0165828
														FreezEnd	VIP	-0.0740801
														FreezEnd	VIP	0.0862021
														FreezEnd	VIP	-0.355343
														FreezEnd	VIP	0.365291
														FreezEnd	VIP	0.0202692
														FreezEnd	VIP	-0.0605392
														FreezEnd	VIP	-0.103533
														FreezEnd	VIP	-0.204519
														FreezEnd	VIP	-0.0190501
														FreezEnd	VIP	0.195912
														FreezEnd	VIP	-0.0738505
														FreezEnd	VIP	0.141839
														FreezEnd	VIP	-0.0135935
														FreezEnd	VIP	0.0419255
														FreezEnd	VIP	-0.105479
														FreezEnd	VIP	0.0503114
														FreezEnd	VIP	0.107101
														FreezEnd	VIP	0.0548787
														FreezEnd	VIP	-0.0167373
														FreezEnd	VIP	-0.00302389
														FreezEnd	VIP	-0.254588
														FreezEnd	VIP	0.0288448
														FreezEnd	VIP	-0.024422
														FreezEnd	VIP	-0.0810231
														FreezEnd	VIP	0.062346
														FreezEnd	VIP	-0.0800178
														FreezEnd	VIP	-0.061623
														FreezEnd	VIP	0.149259
														FreezEnd	VIP	0.106283
														FreezEnd	VIP	-0.0240709
														FreezEnd	VIP	-0.0491541
														FreezEnd	VIP	0.139323
														FreezEnd	VIP	-0.131979
														FreezEnd	VIP	0.115468
														FreezEnd	VIP	0.0644092
														FreezEnd	VIP	-0.0430635
														FreezEnd	VIP	-0.00148639
														FreezEnd	VIP	-0.152773
														FreezEnd	VIP	-0.0998535
														FreezEnd	VIP	-0.141812
														FreezEnd	VIP	0.155819
														FreezEnd	VIP	-0.0390223
														FreezEnd	VIP	-0.0223001
														FreezEnd	VIP	-0.171725
														FreezEnd	VIP	-0.101823
														FreezEnd	VIP	0.0256221
														FreezEnd	VIP	0.00457473
														FreezEnd	VIP	-0.210755
														FreezEnd	VIP	-0.0667418
														FreezEnd	VIP	0.0664135
														FreezEnd	VIP	-0.182206
														FreezEnd	VIP	0.0117778
														FreezEnd	VIP	-0.0332936
														FreezEnd	VIP	-0.054706
														FreezEnd	VIP	0.0853992
														FreezEnd	VIP	0.133219
														FreezEnd	VIP	-0.0305306
														FreezEnd	VIP	-0.0483723
														FreezEnd	VIP	0.145606
														FreezEnd	VIP	0.122383
														FreezEnd	VIP	-0.001109
														FreezEnd	VIP	-0.0203307
														FreezEnd	VIP	-0.0720381
														FreezEnd	VIP	-0.000940095
														FreezEnd	VIP	-0.00974316
														FreezEnd	VIP	0.0612074
														FreezEnd	VIP	-0.0768525
														FreezEnd	VIP	0.482592
														FreezEnd	VIP	-0.0398241
														FreezEnd	VIP	-0.135
														FreezEnd	VIP	-0.267253
														FreezEnd	VIP	-0.378981
														FreezEnd	VIP	0.0796051
														FreezEnd	VIP	0.111663
														FreezEnd	VIP	-0.0518381
														FreezEnd	VIP	-0.111111
														FreezEnd	VIP	-0.131812
														FreezEnd	VIP	-0.169054
														FreezEnd	VIP	0.0516541
														FreezEnd	VIP	-0.145496
														FreezEnd	VIP	0.101777
														FreezEnd	VIP	-0.120424
														FreezEnd	VIP	-0.376137
														FreezEnd	VIP	-0.466992
														FreezEnd	VIP	0.401874
														FreezEnd	VIP	0.23205
														FreezEnd	VIP	0.228926
														FreezEnd	VIP	-0.0505355
														FreezEnd	VIP	-0.365693
														FreezEnd	VIP	-0.203275
														FreezEnd	VIP	-0.0649149
														FreezEnd	VIP	-0.552623
														FreezEnd	VIP	0.106812
														FreezEnd	VIP	0.181982
														FreezEnd	VIP	-0.0113068
														FreezEnd	VIP	-0.380172
														FreezEnd	VIP	0.0472173
														FreezEnd	VIP	0.0688597
														FreezEnd	VIP	0.143294
														FreezEnd	VIP	0.137926
														FreezEnd	VIP	0.0149481
														FreezEnd	VIP	0.0696883
														FreezEnd	VIP	-0.0046417
														FreezEnd	VIP	0.178402
														FreezEnd	VIP	0.234849
														FreezEnd	VIP	0.190322
														FreezEnd	VIP	-0.108524
														FreezEnd	VIP	0.0864509
														FreezEnd	VIP	0.131882
														FreezEnd	VIP	0.0483683
														FreezEnd	VIP	0.0956088
														FreezEnd	VIP	0.0796826
														FreezEnd	VIP	0.070271
														FreezEnd	VIP	-0.0910632
														FreezEnd	VIP	0.0878205
														FreezEnd	VIP	0.10638
														FreezEnd	VIP	-0.0268526
														FreezEnd	VIP	0.132885
														FreezEnd	VIP	0.177793
														FreezEnd	VIP	-0.0917524
														FreezEnd	VIP	0.084958
														FreezEnd	VIP	-0.0853604
														FreezEnd	VIP	0.294729
														FreezEnd	VIP	0.177415
														FreezEnd	VIP	0.116302

## Sheet: S Figure 1
Panel S1c						Panel S1d
Immunopositive cells (% of GCaMP+)						Marker	Immunopositive cells (% of GCaMP+)
AnimalID	VIP	CCK	SST	PV		VIP	16.352
21740	18.436	9.683	14.378	24.678		CCK	11.964
21742	14.729	13.372	15.01	26.511		SST	15.334
21743	15.892	12.836	16.615	26.863		PV	26.017
GCaMP+ cells (n)
AnimalID	PV SST	CCK VIP
21740	466	537
21742	513	516
21743	644	818

## Sheet: S Figure 2
Panel S2b			Panel S2d
AnimalID	Cell number			Habituation				Conditioning												Test/Extinction 1						Extinction 2
710407	93		Animal ID	BL	CS–	CS+		BL	CS+ 1	CS– 1	CS+ 2	CS– 2	CS+ 3	CS– 3	CS+ 4	CS– 4	CS+ 5	CS– 5		BL	CS–	CS+ 1-4	CS+ 5-8	CS+ 9-12		BL	CS–	CS+ 1-4	CS+ 5-8	CS+ 9-12
710408	79		822013	5.2248	15.7702	3.3639		0	0	46.7943	46.6278	100	62.0316	40.2998	100	26.9775	98.5845	100		32.7435	22.6686	9.2839	2.5812	23.9384		32.0358	58.9925	22.9808	0.6453	0
714326	56		822014	0	0.6828	6.6278		12.552	11.7402	60.1166	40.2165	20.1499	100	100	100	40.1332	90.0916	73.5221		41.2157	49.6253	18.1724	7.4521	23.1057		81.8485	62.3439	31.224	33.6178	55.6619
714329	69		830968	0	3.3972	5.3122		66.2989	6.74438	100	10.0749	100	100	76.9359	100	88.4263	100	100		17.3397	22.4396	8.7427	15.2789	9.5337		41.3822	59.846	35.3872	30.9117	65.9034
822013	46		879447	3.7885	5.5953	2.6811		6.6819	0	13.4055	0	100	56.7027	49.9584	56.9525	93.4221	84.9292	10.8243		32.7644	26.0824	31.786	11.657	8.0558		34.159	43.9425	63.9883	14.5296	10.1374
822014	37		879448	0	11.7902	1.9484		20.5454	16.7361	38.5512	36.7194	53.5387	99.9167	80.0167	100	100	100	100		41.0908	19.6503	76.7485	89.6961	67.8185		36.2823	37.781	98.0017	98.8551	98.647
830968	57		710407	4.5379	0	3.6428		0	0	100	0	100	100	0	75.1041	100	100	100		62.7602	54.9542	76.1657	8.4305	32.348		67.5271	61.9067	78.6428	7.1399	12.8018
879447	38		710408	27.7893	4.9126	6.9942		47.5645	100	0	0	78.5179	90.0916	83.597	96.836	100	98.5845	0		92.6728	67.9642	83.8052	63.1765	64.7169		78.3306	41.3822	94.2548	48.0017	45.5246
879448	44		714326	15.1749	1.3114	2.348		0	0	10.1582	0	16.7361	66.7777	86.8443	86.761	100	98.5845	100		23.1266	11.657	67.6103	48.5221	7.015		18.9217	28.9342	89.4047	9.159	20.5454
			714329	0	0	3.2723		0	0	30.2248	0	90.0916	100	100	100	100	97.6686	100		32.3272	51.0616	48.8551	8.7635	0		6.9317	29.5587	81.557	13.3639	20.7952

[truncated: 11 more sheets: S Figure 3, S Figure 4, S Figure 5, S Figure 6, S Figure 7, S Figure 8, S Figure 9, S Figure 10, S Figure 11, S Figure 12, S Figure 13]
